# Supplementary material for: Transcriptomic Alterations Induced by Tetrahydrocannabinol in SIV/HIV Infection: A Systematic Review
Source: Int J Mol Sci. 2025 Mar 13;26(6):2598. doi: 10.3390/ijms26062598 (PMC11942185; doi:10.3390/ijms26062598)
Supplement: Supplementary file 1 [file ijms-26-02598-s001.zip]

Archive with 3 entries (3 files):
- Table S1.pdf
- Table S2.pdf
- Tables S3-S7.xlsx
