# Supplementary material for: Transcriptomic Alterations Induced by Tetrahydrocannabinol in SIV/HIV Infection: A Systematic Review
Source: Int J Mol Sci. 2025 Mar 13;26(6):2598. doi: 10.3390/ijms26062598 (PMC11942185; doi:10.3390/ijms26062598)
Supplement: Supplementary file 1 [file ijms-26-02598-s001.zip › Tables S3-S7.xlsx]

## Sheet: ToC
Supplementary Table S3	Gene expression data from the included studies.
Supplementary Table S4	Enrichment analysis of the gene expression data from the included studies.
Supplementary Table S5	Enrichment analysis of the target genes of the miRNAs from the included studies.
Supplementary Table S6	FACS data from the included studies.
Supplementary Table S7	Viral load analysis from the data of the included studies.

## Sheet: S3
Supplementary Table S4: Gene expression data from the studies. All measures are for THC+/SIV+ subjects compared to VEH+/SIV+ subjects.
mRNA	Expression
AADAC	Down regulated
ABCA4	Up regulated
ABCB1	Up regulated
ABCB9	Down regulated
ABCC11	Down regulated
ACTA2	Down regulated
ADA2	Down regulated
ADAM19	Down regulated
ADAMTS5	Down regulated
ADH7	Down regulated
AGPAT2	Down regulated
ALDH9A1	Up regulated
ALOX5AP	Down regulated
ANGPTL7	Up regulated
ANKRD37	Up regulated
ANXA8	Down regulated
APOA2	Up regulated
ARG1	Down regulated
ARHGEF12	Up regulated
ARID5B	Up regulated
ASS1	Up regulated
BAIAP3	Up regulated
BDNF	Up regulated
BMPR2	Up regulated
CARD9	Down regulated
CARTPT	Up regulated
CASP14	Up regulated
CCDC3	Up regulated
CCDC69	Down regulated
CCL15	Down regulated
CCL5	Up regulated
CCR1	Up regulated
CD200R1	Down regulated
CD93	Down regulated
CDH13	Up regulated
CDK14	Up regulated
CEBPG	Down regulated
CENPJ	Down regulated
CFAP53	Up regulated
CFTR	Up regulated
CHIT1	Down regulated
CLCA4	Up regulated
CLDN17	Down regulated
CLDN23	Up regulated
CLDN3	Up regulated
CLIC5	Down regulated
COL11A1	Down regulated
CPT1A	Up regulated
CRCT1	Down regulated
CRNN	Down regulated
CRYBG2	Down regulated
CRYM	Up regulated
CSF3R	Down regulated
CSRP3	Down regulated
CWH43	Down regulated
CXCL10	Down regulated
CXCL12	Up regulated
CXCR6	Down regulated
CYB5R1	Down regulated
CYP2A23	Up regulated
DEDD	Down regulated
DEFA4	Down regulated
DEFA5	Down regulated
DEFA6	Down regulated
DEFB108B	Down regulated
DEFB4B	Down regulated
DSC3	Up regulated
DSG1	Down regulated
DSG3	Down regulated
DST	Up regulated
DUOXA1	Down regulated
EEF2K	Up regulated
EGF	Down regulated
EGFR	Up regulated
EMG1	Up regulated
EMILIN1	Down regulated
EMP1	Down regulated
ERN2	Up regulated
EXPH5	Up regulated
FABP6	Down regulated
FAM228B	Down regulated
FAM83C	Down regulated
FAT4	Down regulated
FDCSP	Down regulated
FGFBP1	Down regulated
FHL1	Up regulated
FHOD1	Down regulated
FKBP5	Down regulated
FOLR1	Down regulated
FOXE1	Down regulated
FREM2	Down regulated
GABRP	Down regulated
GADD45B	Down regulated
GCGR	Down regulated
GHR	Up regulated
GJB6	Down regulated
GLRA2	Up regulated
GRP	Up regulated
GSG1	Down regulated
GSTA4	Down regulated
GZMB	Up regulated
HCST	Down regulated
HIF3A	Down regulated
HIGD1A	Down regulated
HMCN1	Down regulated
HP	Up regulated
HPSE2	Down regulated
ICAM1	Down regulated
ICAM4	Down regulated
IDO1	Down regulated
IGDCC4	Down regulated
IGSF10	Down regulated
IL16	Up regulated
IL21R	Down regulated
IL36A	Down regulated
IL4R	Down regulated
IRX6	Up regulated
ITGA3	Up regulated
ITGA4	Down regulated
ITGA6	Up regulated
KATNAL1	Up regulated
KCNJ2	Up regulated
KCNT1	Down regulated
KIF24	Down regulated
KITLG	Down regulated
KLHL23	Up regulated
KLK12	Down regulated
KLK6	Down regulated
KLRD1	Down regulated
KRT10	Up regulated
KRT15	Down regulated
KRT16	Down regulated
KRT23	Down regulated
KRT24	Down regulated
KRT4	Down regulated
KRT5	Down regulated
KRT6A	Down regulated
KRT7	Up regulated
KRT76	Down regulated
KRT78	Down regulated
KRT8	Up regulated
KRT80	Down regulated
KRTDAP	Down regulated
LAMB4	Up regulated
LAYN	Down regulated
LHX8	Down regulated
LIPN	Down regulated
LOC574309	Down regulated
LOC574310	Down regulated
LOC574383	Down regulated
LOC695096	Up regulated
LTB	Down regulated
LTBP2	Down regulated
MAMU-B18	Down regulated
MAMU-DOB	Down regulated
Mamu-DRB1	Down regulated
MAP3K6	Down regulated
MAPK3	Down regulated
MAPK7	Down regulated
MCC	Up regulated
MICAL1	Down regulated
MMP8	Down regulated
MNP2	Down regulated
MOXD1	Up regulated
MPP3	Up regulated
MPZ	Down regulated
MRC1	Down regulated
MT4	Down regulated
MUC13	Up regulated
MUC20	Down regulated
MYH2	Down regulated
MYH8	Down regulated
MYL1	Down regulated
MYOF	Up regulated
NCF1	Down regulated
NF1	Up regulated
NKX3-1	Down regulated
NLRP3	Up regulated
NLRP7	Up regulated
NRBP2	Up regulated
NSUN7	Down regulated
OCLN	Up regulated
OGN	Down regulated
OLFML2A	Up regulated
PAPLN	Up regulated
PAPPA	Up regulated
PAPSS2	Down regulated
PARD3B	Up regulated
PDE11A	Up regulated
PDGFC	Up regulated
PDGFRL	Down regulated
PELI3	Down regulated
PHLDB2	Down regulated
PITX2	Down regulated
PLA2G4A	Down regulated
PLA2G7	Down regulated
PLCD4	Down regulated
PPARG	Up regulated
PPP2R3A	Up regulated
PRDX3	Up regulated
PROM1	Up regulated
PRSS12	Up regulated
PRSS2	Down regulated
PRSS45P	Down regulated
PXDC1	Down regulated
RACK1	Up regulated
RAI2	Down regulated
RASSF10	Up regulated
RBM33	Down regulated
RBP1	Down regulated
RBP4	Up regulated
RESP18	Down regulated
RHEX	Up regulated
RHOT2	Down regulated
RIPOR2	Down regulated
RNF222	Down regulated
ROBO1	Up regulated
ROBO2	Up regulated
RORC	Up regulated
RYR1	Down regulated
SAMHD1	Down regulated
SCEL	Down regulated
SCML1	Up regulated
SCNN1D	Down regulated
SECTM1	Down regulated
SEMA7A	Down regulated
SEPTIN1	Down regulated
SERPINA12	Up regulated
SERPINB11	Down regulated
SERPINB2	Down regulated
SERPINF1	Down regulated
SH2D3C	Down regulated
SH3BP4	Up regulated
SHH	Down regulated
SIKE1	Down regulated
SLA	Down regulated
SLC16A1	Up regulated
SLC27A3	Up regulated
SLC2A12	Up regulated
SLC34A2	Up regulated
SLC6A14	Down regulated
SLC6A4	Down regulated
SLC7A1	Up regulated
SLC7A2	Up regulated
SLC7A4	Up regulated
SLC9A5	Down regulated
SLCO4A1	Down regulated
SNCAIP	Up regulated
SNX10	Down regulated
SOCS3	Down regulated
SPHKAP	Up regulated
SPINK5	Down regulated
SPINK7	Down regulated
SPRR1A	Down regulated
STAB1	Down regulated
STRC	Down regulated
STYXL1	Up regulated
SVOP	Down regulated
SYT8	Up regulated
TAC3	Up regulated
TAF7L	Up regulated
TBC1D26	Down regulated
TENM2	Up regulated
TGFB2	Up regulated
TH	Up regulated
THEM4	Down regulated
THEMIS	Down regulated
TIMP1	Down regulated
TIMP2	Up regulated
TLR4	Up regulated
TMEM145	Down regulated
TMEM61	Down regulated
TMPRSS11A	Down regulated
TMPRSS11E	Down regulated
TMPRSS11F	Down regulated
TNF	Down regulated
TNFAIP6	Down regulated
TNFRSF19	Down regulated
TNFSF15	Down regulated
TNFSF18	Up regulated
TNNT3	Down regulated
TRABD	Down regulated
TRIM35	Up regulated
TUSC2	Up regulated
VCAM1	Down regulated
WFDC5	Down regulated
WIF1	Up regulated
ZKSCAN8	Down regulated
ZNF177	Up regulated
ZNF680	Up regulated
ZNF837	Up regulated

## Sheet: S4
Supplementary Table S5: Enrichment analysis of the gene expression data from the included studies.
Term ID	GO BP Terms	P-value	Adjusted P-value	Overlap	OR	Genes
GO:0045109	intermediate filament organization	2.43141e-10	4.81905e-07	'12/68	15.1495	KRT80;KRT4;KRT16;KRT15;KRT24;KRT23;KRT7;KRT78;KRT5;KRT76;KRT10;KRT6A
GO:0014066	regulation of phosphatidylinositol 3-kinase signaling	7.24207e-07	0.000478459	'10/90	8.76339	CRNN;TGFB2;NCF1;EGF;CCL5;PDGFC;TNF;HCST;EGFR;NKX3-1
GO:0098742	cell-cell adhesion via plasma-membrane adhesion molecules	1.42589e-06	0.00070653	'13/172	5.77079	ROBO2;TGFB2;TENM2;VCAM1;ICAM1;ROBO1;MPZ;CLDN23;CDH13;DSG1;CLDN17;HMCN1;FAT4
GO:1901701	cellular response to oxygen-containing compound	2.19437e-06	0.000869849	'20/406	3.70831	RYR1;NCF1;DEFA6;DEFA4;DEFA5;RORC;SYT8;EGFR;PRDX3;CXCL10;GLRA2;IL36A;NLRP7;ALOX5AP;NLRP3;SH3BP4;TLR4;FOLR1;CFTR;MAPK3
GO:0060429	epithelium development	2.64173e-06	0.000872653	'12/154	5.94832	CPT1A;SHH;KRT4;KRT16;KRT15;SPINK5;KRT24;KRT23;PPARG;KRT10;PPP2R3A;KRT6A
GO:0071677	positive regulation of mononuclear cell migration	4.78947e-06	0.00105475	'6/31	16.6352	CCR1;CXCL10;CXCL12;CCL5;PLA2G7;TNF
GO:0090026	positive regulation of monocyte chemotaxis	4.54477e-06	0.00105475	'5/18	26.5816	CCR1;CXCL10;CXCL12;CCL5;PLA2G7
GO:1902533	positive regulation of intracellular signal transduction	9.23588e-06	0.00166414	'22/525	3.13458	TGFB2;BMPR2;NCF1;EGF;CARD9;TNFRSF19;SECTM1;CARTPT;MMP8;TNF;EGFR;STYXL1;CCL5;PDGFC;RACK1;NLRP3;CDH13;PPARG;LTB;HCST;TLR4;NKX3-1
GO:0071222	cellular response to lipopolysaccharide	1.3403e-05	0.00221372	'10/124	6.1391	CXCL10;IL36A;DEFA6;NLRP7;DEFA4;CCL5;DEFA5;NLRP3;TNF;TLR4
GO:0010605	negative regulation of macromolecule metabolic process	1.82397e-05	0.00258223	'12/186	4.84644	CCR1;TGFB2;OCLN;CLDN3;RACK1;EMILIN1;PPARG;CCDC3;MMP8;TNF;ROBO1;NKX3-1
GO:0019221	cytokine-mediated signaling pathway	2.50639e-05	0.00302336	'14/257	4.06361	CCR1;TNFSF18;CSF3R;IL4R;TNF;RHEX;GHR;CXCL10;IL36A;CXCL12;CCL5;IL21R;CCL15;MAPK3
GO:0016525	negative regulation of angiogenesis	3.53687e-05	0.00350504	'8/86	7.14021	CXCL10;TGFB2;SERPINF1;STAB1;SPINK5;EMILIN1;PPARG;TNF
GO:0051241	negative regulation of multicellular organismal process	3.48241e-05	0.00350504	'13/231	4.19627	BMPR2;APOA2;MCC;TNF;EGFR;ROBO1;SLC6A4;ADAMTS5;SHH;EMILIN1;TIMP1;TLR4;NKX3-1
GO:0043405	regulation of MAP kinase activity	4.29151e-05	0.00405037	'9/114	5.98017	GHR;EGF;PDGFC;NF1;PPARG;TNF;TLR4;EGFR;ROBO1
GO:0050727	regulation of inflammatory response	5.16586e-05	0.00426614	'13/240	4.02804	SEMA7A;TNFAIP6;IL16;MMP8;PLA2G7;TNF;CD200R1;MAPK7;NLRP7;CCL5;NLRP3;PPARG;TLR4
GO:0043588	skin development	5.7058e-05	0.00445362	'7/68	7.9675	RYR1;SCEL;ITGA3;KRT16;ITGA6;KRT10;SPRR1A
GO:0061626	pharyngeal arch artery morphogenesis	5.84229e-05	0.00445362	'3/6	68.6655	TGFB2;BMPR2;FOLR1
GO:0010604	positive regulation of macromolecule metabolic process	8.9691e-05	0.00658398	'16/364	3.24893	BMPR2;EGF;GCGR;MMP8;TNF;ROBO1;ADAM19;ACTA2;OCLN;IL36A;CLDN3;MAPK7;PPARG;EMILIN1;TLR4;NKX3-1
GO:0046425	regulation of receptor signaling pathway via JAK-STAT	0.000114309	0.00780727	'6/53	8.83863	GHR;SOCS3;EGF;CCL5;CENPJ;TNF
GO:0048660	regulation of smooth muscle cell proliferation	0.000127049	0.00780727	'6/54	8.65405	BMPR2;CCL5;OGN;CDH13;PPARG;TNF
GO:0042417	dopamine metabolic process	0.000141323	0.00800293	'4/19	18.3636	MOXD1;TGFB2;TH;SNCAIP
GO:0043280	positive regulation of cysteine-type endopeptidase activity involved in apoptotic process	0.000190097	0.00991506	'8/109	5.50776	TNFSF15;CARD9;RACK1;NLRP3;PPARG;TNF;ROBO1;NKX3-1
GO:2001235	positive regulation of apoptotic signaling pathway	0.000274499	0.0126525	'6/62	7.41474	RACK1;LTB;TNF;TLR4;STYXL1;NKX3-1
GO:0045670	regulation of osteoclast differentiation	0.000339487	0.014018	'5/42	9.32812	CCR1;TNFAIP6;CARTPT;TNF;TLR4
GO:0001934	positive regulation of protein phosphorylation	0.000429973	0.0154947	'15/377	2.91532	TGFB2;BMPR2;BDNF;EGF;SH2D3C;CARTPT;TNF;EGFR;GHR;CLDN3;PDGFC;RACK1;PPARG;NKX3-1;MAPK3
GO:0006865	amino acid transport	0.000521821	0.0176617	'5/46	8.41635	SLC7A4;SLC6A14;SH3BP4;SLC7A1;SLC7A2
GO:0033275	actin-myosin filament sliding	0.000602408	0.0183688	'3/12	22.8815	MYH2;MYL1;MYH8
GO:0045429	positive regulation of nitric oxide biosynthetic process	0.000584069	0.0183688	'4/27	11.9714	MMP8;TNF;TLR4;ASS1
GO:0051260	protein homooligomerization	0.000594841	0.0183688	'8/129	4.5927	RYR1;DEFA5;CARD9;ALOX5AP;NLRP3;SAMHD1;KCNJ2;ALDH9A1
GO:1903428	positive regulation of reactive oxygen species biosynthetic process	0.000602408	0.0183688	'3/12	22.8815	DUOXA1;MMP8;TLR4
GO:0071248	cellular response to metal ion	0.000802406	0.0217859	'8/135	4.37438	RYR1;GLRA2;NCF1;ALOX5AP;MT4;SYT8;EGFR;MAPK3
GO:0046942	carboxylic acid transport	0.00100598	0.0246154	'5/53	7.1864	SLC7A4;SLC16A1;SLC6A14;SLC7A1;SLC7A2
GO:0051091	positive regulation of DNA-binding transcription factor activity	0.00097387	0.0246154	'11/246	3.26737	PRDX3;TNFSF18;CRNN;SHH;CARD9;CEBPG;ARID5B;NLRP3;PPARG;TLR4;TNF
GO:0030198	extracellular matrix organization	0.00110301	0.0266606	'9/176	3.7481	ADAMTS5;TGFB2;HPSE2;COL11A1;SPINK5;NF1;HMCN1;MMP8;PRSS2
GO:0002719	negative regulation of cytokine production involved in immune response	0.00146891	0.0327122	'3/16	15.8378	TGFB2;APOA2;TNF
GO:1904646	cellular response to amyloid-beta	0.00142533	0.0327122	'4/34	9.17483	VCAM1;ITGA4;TLR4;ICAM1
GO:0001755	neural crest cell migration	0.00176978	0.0369232	'4/36	8.60052	SEMA7A;SHH;PITX2;FOLR1
GO:0050772	positive regulation of axonogenesis	0.00216804	0.0405383	'4/38	8.09379	ROBO2;SEMA7A;BDNF;ROBO1
GO:0042509	regulation of tyrosine phosphorylation of STAT protein	0.00251505	0.0449084	'5/65	5.74561	GHR;TNFSF18;SOCS3;CCL5;TNF
GO:0032880	regulation of protein localization	0.0028956	0.0494748	'6/97	4.55479	SHH;BDNF;EGF;RACK1;KRT5;NKX3-1
GO:0051045	negative regulation of membrane protein ectodomain proteolysis	0.00302421	0.0499499	'2/6	34.2118	TIMP2;TIMP1
GO:0002228	natural killer cell mediated immunity	0.00378824	0.056032	'3/22	10.8331	CEBPG;GZMB;KLRD1
GO:0030182	neuron differentiation	0.00382547	0.0561636	'8/173	3.36041	NRBP2;TGFB2;TENM2;SHH;IRX6;SPINK5;PITX2;LHX8
GO:0046469	platelet activating factor metabolic process	0.00419344	0.0577181	'2/7	27.3681	PLA2G4A;PLA2G7
GO:0032874	positive regulation of stress-activated MAPK cascade	0.00428537	0.0577218	'6/105	4.18502	TGFB2;NCF1;GADD45B;TNFRSF19;CARD9;MMP8
GO:1903844	regulation of cellular response to transforming growth factor beta stimulus	0.00431021	0.0577218	'3/23	10.2909	ITGA3;PPARG;FOLR1
GO:0070830	bicellular tight junction assembly	0.00473208	0.0625266	'4/47	6.39681	OCLN;CLDN3;CLDN23;CLDN17
GO:0001656	metanephros development	0.00547954	0.0641878	'3/25	9.35445	ROBO2;SHH;NF1
GO:0031341	regulation of cell killing	0.0055379	0.0641878	'2/8	22.8056	TGFB2;ICAM1
GO:0045777	positive regulation of blood pressure	0.0055379	0.0641878	'2/8	22.8056	TAC3;CARTPT
GO:2000630	positive regulation of miRNA metabolic process	0.00549584	0.0641878	'4/49	6.11189	TGFB2;PPARG;TNF;EGFR
GO:0042060	wound healing	0.00614341	0.0699784	'5/80	4.59298	TGFB2;DST;MYOF;NF1;KRT6A
GO:0010572	positive regulation of platelet activation	0.00705229	0.0735665	'2/9	19.5466	PLA2G4A;TLR4
GO:0034616	response to laminar fluid shear stress	0.00705229	0.0735665	'2/9	19.5466	MAPK7;ASS1
GO:0048593	camera-type eye morphogenesis	0.00705229	0.0735665	'2/9	19.5466	TH;NF1
GO:1905953	negative regulation of lipid localization	0.00705229	0.0735665	'2/9	19.5466	PPARG;TNF
GO:0006525	arginine metabolic process	0.00873144	0.0804917	'2/10	17.1024	ARG1;ASS1
GO:0018158	protein oxidation	0.00873144	0.0804917	'2/10	17.1024	PRDX3;APOA2
GO:0032375	negative regulation of cholesterol transport	0.00873144	0.0804917	'2/10	17.1024	SHH;APOA2
GO:0035113	embryonic appendage morphogenesis	0.00873144	0.0804917	'2/10	17.1024	SHH;TGFB2
GO:0035633	maintenance of blood-brain barrier	0.00834255	0.0804917	'3/29	7.9137	OCLN;CLDN3;GJB6
GO:0051928	positive regulation of calcium ion transport	0.00834255	0.0804917	'3/29	7.9137	CCR1;CXCL12;CCL5
GO:0060606	tube closure	0.00834255	0.0804917	'3/29	7.9137	CSRP3;TGFB2;FOLR1
GO:0043954	cellular component maintenance	0.0125639	0.10041	'2/12	13.6806	CLDN3;ITGA3
GO:0001889	liver development	0.0140222	0.107963	'3/35	6.42792	CEBPG;NF1;ARID5B
GO:0042116	macrophage activation	0.0140222	0.107963	'3/35	6.42792	CD93;TNF;TLR4
GO:0070141	response to UV-A	0.0147073	0.107963	'2/13	12.4362	TIMP1;EGFR
GO:0030307	positive regulation of cell growth	0.0191602	0.132305	'5/106	3.40611	SEMA7A;TGFB2;BDNF;PRSS2;EGFR
GO:1902808	positive regulation of cell cycle G1/S phase transition	0.0200788	0.134902	'3/40	5.55787	CRNN;CENPJ;EGFR
GO:0006897	endocytosis	0.0206035	0.13796	'7/189	2.65398	CD93;MYL1;MRC1;STAB1;TLR4;FOLR1;MAPK3
GO:0045595	regulation of cell differentiation	0.0227929	0.146258	'7/193	2.59638	SHH;BDNF;RORC;NF1;TNF;PHLDB2;KLK6
GO:0042982	amyloid precursor protein metabolic process	0.0246871	0.151956	'2/17	9.11806	ADAM19;KLK6
GO:2000114	regulation of establishment of cell polarity	0.0246871	0.151956	'2/17	9.11806	RIPOR2;RACK1
GO:0007368	determination of left/right symmetry	0.0273608	0.158049	'3/45	4.89497	SHH;PITX2;CFAP53
GO:0045740	positive regulation of DNA replication	0.0275111	0.158049	'2/18	8.54774	EGF;EGFR
GO:0045745	positive regulation of G protein-coupled receptor signaling pathway	0.0275111	0.158049	'2/18	8.54774	GRP;KLK6
GO:0022411	cellular component disassembly	0.0289642	0.16449	'3/46	4.78089	ADAMTS5;MMP8;PRSS2
GO:0042908	xenobiotic transport	0.0335241	0.174855	'2/20	7.59722	ABCB1;ABCC11
GO:2000242	negative regulation of reproductive process	0.0335241	0.174855	'2/20	7.59722	TIMP1;NKX3-1
GO:0097485	neuron projection guidance	0.0346189	0.177758	'5/124	2.88825	ROBO2;SEMA7A;SHH;CXCL12;BDNF
GO:0051588	regulation of neurotransmitter transport	0.0367049	0.182328	'2/21	7.197	MYOF;SNCAIP
GO:0009968	negative regulation of signal transduction	0.0415067	0.200667	'8/267	2.13051	WIF1;BDNF;CCL5;RACK1;PPARG;EMILIN1;TNF;NKX3-1
GO:0035270	endocrine system development	0.0433952	0.204448	'2/23	6.51091	FOXE1;NF1
GO:0042177	negative regulation of protein catabolic process	0.0435303	0.204448	'3/54	4.02931	TIMP2;TIMP1;EGFR
GO:0044089	positive regulation of cellular component biogenesis	0.0464021	0.214171	'4/93	3.08337	CLDN3;RACK1;EMILIN1;TNF
GO:0006030	chitin metabolic process	0.0704343	0.253359	'1/5	17.0467	CHIT1
GO:0034643	establishment of mitochondrion localization, microtubule-mediated	0.0704343	0.253359	'1/5	17.0467	RHOT2
GO:0060075	regulation of resting membrane potential	0.0704343	0.253359	'1/5	17.0467	KCNJ2
GO:0071803	positive regulation of podosome assembly	0.0704343	0.253359	'1/5	17.0467	TNF
GO:0001963	synaptic transmission, dopaminergic	0.0839164	0.260529	'1/6	13.6367	TH
GO:0006577	amino-acid betaine metabolic process	0.0839164	0.260529	'1/6	13.6367	CPT1A
GO:0008343	adult feeding behavior	0.0839164	0.260529	'1/6	13.6367	CARTPT
GO:0010742	macrophage derived foam cell differentiation	0.0839164	0.260529	'1/6	13.6367	PPARG
GO:0010874	regulation of cholesterol efflux	0.0782054	0.260529	'2/32	4.55556	SHH;PPARG
GO:0035272	exocrine system development	0.0839164	0.260529	'1/6	13.6367	NKX3-1
GO:0045668	negative regulation of osteoblast differentiation	0.0782054	0.260529	'2/32	4.55556	TNFAIP6;PPARG
GO:0046813	receptor-mediated virion attachment to host cell	0.0839164	0.260529	'1/6	13.6367	ICAM1
GO:0050872	white fat cell differentiation	0.0839164	0.260529	'1/6	13.6367	PPARG
GO:1902108	regulation of mitochondrial membrane permeability involved in apoptotic process	0.0839164	0.260529	'1/6	13.6367	THEM4
GO:2000535	regulation of entry of bacterium into host cell	0.0839164	0.260529	'1/6	13.6367	KRT6A
GO:0006069	ethanol oxidation	0.0972036	0.269828	'1/7	11.3633	ADH7
GO:0019530	taurine metabolic process	0.0972036	0.269828	'1/7	11.3633	GHR
GO:0035357	peroxisome proliferator activated receptor signaling pathway	0.0972036	0.269828	'1/7	11.3633	PPARG
GO:0098657	import into cell	0.10485	0.279555	'2/38	3.79514	SLC6A14;SLC7A1
GO:0006414	translational elongation	0.123773	0.289974	'2/42	3.41493	EEF2K;RACK1
GO:0007519	skeletal muscle tissue development	0.123773	0.289974	'2/42	3.41493	RYR1;CSRP3
GO:0051302	regulation of cell division	0.119632	0.289974	'3/83	2.5649	SHH;RACK1;NKX3-1
GO:0060287	epithelial cilium movement involved in determination of left/right asymmetry	0.123204	0.289974	'1/9	8.52163	CFAP53
GO:0051770	positive regulation of nitric-oxide synthase biosynthetic process	0.135924	0.299002	'1/10	7.57439	TLR4
GO:0042753	positive regulation of circadian rhythm	0.148459	0.305869	'1/11	6.81661	RORC
GO:0070873	regulation of glycogen metabolic process	0.148459	0.305869	'1/11	6.81661	GCGR
GO:1900048	positive regulation of hemostasis	0.148459	0.305869	'1/11	6.81661	EMILIN1
GO:0062009	secondary palate development	0.172989	0.323762	'1/13	5.67993	TGFB2
GO:1903358	regulation of Golgi organization	0.208469	0.349861	'1/16	4.54325	MAPK3
GO:1902075	cellular response to salt	0.21051	0.352391	'3/109	1.93321	RYR1;ALOX5AP;SYT8
GO:0006833	water transport	0.242432	0.367918	'1/19	3.78547	CFTR
GO:0046034	ATP metabolic process	0.39166	0.477411	'1/34	2.06323	MYH8
GO:0051180	vitamin transport	0.434579	0.510875	'1/39	1.79129	FOLR1

## Sheet: S5
Supplementary Table S6: Enrichment analysis of the target genes of the miRNAs from the included studies.
Term ID	GO BP Terms	P-value	Adjusted P-value	Overlap	OR	Genes	miRNAs
GO:0006355	regulation of transcription, DNA-templated	1.11159e-26	4.60754e-23	'246/1922	2.37312	ACTB;ACVR1B;ACVR2B;AHR;AKAP17A;AKT1;ARID1A;ARID3A;ATF7IP;ATP1B4;ATXN1;BACH1;BAMBI;BAZ2A;BCL6;BCL7A;BCOR;BPTF;BRCA1;CARM1;CASZ1;CBX5;CCNT2;CDC5L;CDKN1B;CEBPB;CEBPG;CIAO1;CLOCK;CNBP;CREB3L2;CREBBP;CREBRF;CREBZF;CRK;CRY2;CTNNB1;DYRK1A;E2F1;E2F2;E2F3;E2F5;E2F6;EGFR;ELAVL2;EN2;EREG;ESR2;ETV3;ETV6;EZH2;F2R;FGF2;FOS;FOXA1;FOXA2;FOXC1;FOXE1;FOXJ3;FOXK1;FOXM1;FOXO1;FOXO3;FOXP1;FOXQ1;GATAD2B;GCFC2;GMEB2;GP…	hsa-let-7a-5p;hsa-let-7c-5p;hsa-let-7e-5p;hsa-let-7g-3p;hsa-mir-105-5p;hsa-mir-106b-5p;hsa-mir-107;hsa-mir-10a-3p;hsa-mir-1237-3p;hsa-mir-1249-3p;hsa-mir-125b-1-3p;hsa-mir-126-3p;hsa-mir-1264;hsa-mir-1290;hsa-mir-134-3p;hsa-mir-135a-3p;hsa-mir-135b-5p;hsa-mir-137;hsa-mir-139-3p;hsa-mir-139-5p;hsa-mir-141-3p;hsa-mir-142-3p;hsa-mir-142-5p;hsa-mir-145-3p;hsa-mir-146a-3p;hsa-mir-148a-3p;hsa-mir-148b-…
GO:0045893	positive regulation of transcription, DNA-templated	8.23404e-26	1.70651e-22	'181/1243	2.68897	ACTB;ACTR2;AGO1;AGO2;AHR;AKT1;APEX1;APP;ARID1A;ATF7IP;BAMBI;BCL11B;BMPR1A;BMPR2;BPTF;BRCA1;CAPRIN2;CARM1;CASZ1;CCNT2;CDC5L;CEBPB;CEBPG;CKAP2;CLOCK;CNBP;CREB3L2;CREBBP;CREBRF;CREBZF;CTNNB1;DDX3X;DHX33;DYRK1A;E2F1;E2F2;E2F3;EDN1;EGFR;ERBB2;ESR2;F2R;F2RL1;FGF2;FOS;FOXA1;FOXA2;FOXC1;FOXE1;FOXJ3;FOXK1;FOXM1;FOXO1;FOXO3;GABPB1;GATAD2B;GDNF;GRHL1;GTF2I;HIF1A;HIVEP3;HMGA1;HMGA2;HMGB1;HMGB2;HOXC4;HRAS;HSF…	hsa-let-7a-5p;hsa-let-7c-5p;hsa-let-7e-5p;hsa-let-7g-3p;hsa-mir-105-5p;hsa-mir-106b-5p;hsa-mir-107;hsa-mir-10a-3p;hsa-mir-1237-3p;hsa-mir-125b-1-3p;hsa-mir-126-3p;hsa-mir-1264;hsa-mir-1290;hsa-mir-134-3p;hsa-mir-135a-3p;hsa-mir-135b-5p;hsa-mir-137;hsa-mir-139-3p;hsa-mir-139-5p;hsa-mir-141-3p;hsa-mir-142-3p;hsa-mir-142-5p;hsa-mir-145-3p;hsa-mir-146a-3p;hsa-mir-148a-3p;hsa-mir-148b-3p;hsa-mir-149-3…
GO:0010468	regulation of gene expression	2.43342e-23	2.52163e-20	'164/1127	2.6615	ACTA1;ACVR1B;ACVR2B;AHR;AKAP17A;AKT1;APP;ATF7IP;ATP1B4;BACH1;BAZ2A;BCL6;BMPR1A;BMPR2;BPTF;BRCA1;CARM1;CASP8;CD276;CDK6;CEBPB;CELF1;CLOCK;CNBP;CREBBP;CRKL;CXCL8;DDX3X;DICER1;DNMT1;E2F1;ELAVL2;ESR2;EZH2;FBXW7;FGF2;FOXC1;FOXP1;GCFC2;GDNF;GJA1;GPBP1L1;GRSF1;GSK3B;HIC2;HIF1A;HMGA1;HMGA2;HNRNPA1;HNRNPDL;HNRNPF;HNRNPL;HRAS;HSPA1B;ICOSLG;IGF1;IGF2BP1;IL6;ITGB8;JMJD1C;KDM6B;KHSRP;KLF4;KMT2D;KRAS;LARP1;LYN…	hsa-let-7a-5p;hsa-let-7c-5p;hsa-let-7e-5p;hsa-let-7g-3p;hsa-mir-105-5p;hsa-mir-106b-5p;hsa-mir-107;hsa-mir-10a-3p;hsa-mir-1237-3p;hsa-mir-1249-3p;hsa-mir-125b-1-3p;hsa-mir-126-3p;hsa-mir-1264;hsa-mir-1290;hsa-mir-134-3p;hsa-mir-135a-3p;hsa-mir-135b-5p;hsa-mir-137;hsa-mir-139-3p;hsa-mir-139-5p;hsa-mir-141-3p;hsa-mir-142-3p;hsa-mir-142-5p;hsa-mir-145-3p;hsa-mir-146a-3p;hsa-mir-148a-3p;hsa-mir-148b-…
GO:0045892	negative regulation of transcription, DNA-templated	2.45313e-20	1.6947e-17	'147/1025	2.59031	ACVR2B;AHR;ATF7IP;ATXN1;BACH1;BAZ2A;BCL6;BCL7A;BCOR;BPTF;BRCA1;CAV1;CBX5;CBX6;CCND1;CDKN1B;CEBPB;CLOCK;CNBP;CREBBP;CREBZF;CRY2;CTNNB1;DICER1;DNAJB4;E2F1;E2F6;EDN1;EREG;ESR2;ETV6;EZH2;FHL2;FNIP1;FOXC1;FOXE1;FOXK1;FOXM1;FOXO1;FOXO3;FOXP1;FRK;GATAD2B;GCFC2;HIC2;HIF1A;HMGA1;HMGA2;HMGB1;HMGB2;HNRNPL;HSPA8;KLF10;KLF12;KLF4;MAFK;MBD3;MDM2;MDM4;MECP2;MEF2C;MNT;MTDH;MXD1;MYB;MYC;NAB2;NACC1;NFIB;NFIC;NFIX;…	hsa-let-7a-5p;hsa-let-7c-5p;hsa-let-7e-5p;hsa-let-7g-3p;hsa-mir-105-5p;hsa-mir-106b-5p;hsa-mir-107;hsa-mir-10a-3p;hsa-mir-1237-3p;hsa-mir-1249-3p;hsa-mir-125b-1-3p;hsa-mir-126-3p;hsa-mir-1264;hsa-mir-1290;hsa-mir-134-3p;hsa-mir-135a-3p;hsa-mir-135b-5p;hsa-mir-137;hsa-mir-139-3p;hsa-mir-139-5p;hsa-mir-141-3p;hsa-mir-142-3p;hsa-mir-142-5p;hsa-mir-145-3p;hsa-mir-146a-3p;hsa-mir-148a-3p;hsa-mir-148b-…
GO:0008284	positive regulation of cell population proliferation	2.34127e-17	1.07828e-14	'85/483	3.21988	ACTB;AKT1;AKT2;BAMBI;BCL2;BCL7A;BMPR1A;C8ORF17;CAPN1;CCND2;CDC25B;CDK6;CDKN1A;CIAO1;CNBP;CRKL;CSNK2A1;CUL3;E2F1;EDN1;EGFR;EMP2;EPGN;EPHA4;ERBB2;EREG;EZH2;F2R;FGF2;FOXM1;FOXP1;FXN;FZD9;GDNF;GJA1;HAS2;HBEGF;HMGA2;HRAS;IGF1;IGF1R;IL6;IL6R;IRS1;KMT2D;KRAS;LIF;LIFR;LYN;MDM2;MECP2;MEF2C;MEIS3P1;MYC;NACC1;NPM1;PDGFB;PDGFRA;PTEN;RBPJ;RPS15A;RPS4X;SFRP1;SIRT1;SLC25A33;SOX11;SOX4;SOX9;SSR1;TBC1D8;TERT;TGFB…	hsa-let-7a-5p;hsa-let-7c-5p;hsa-let-7e-5p;hsa-let-7g-3p;hsa-mir-105-5p;hsa-mir-106b-5p;hsa-mir-107;hsa-mir-10a-3p;hsa-mir-1237-3p;hsa-mir-125b-1-3p;hsa-mir-126-3p;hsa-mir-1264;hsa-mir-1290;hsa-mir-134-3p;hsa-mir-135a-3p;hsa-mir-135b-5p;hsa-mir-137;hsa-mir-139-3p;hsa-mir-139-5p;hsa-mir-141-3p;hsa-mir-142-3p;hsa-mir-142-5p;hsa-mir-145-3p;hsa-mir-146a-3p;hsa-mir-148a-3p;hsa-mir-148b-3p;hsa-mir-149-3…
GO:2000630	positive regulation of miRNA metabolic process	2.29753e-17	1.07828e-14	'25/49	15.271	EGFR;FGF2;FOS;FOXA1;FOXO3;HIF1A;HRAS;KLF4;MYB;MYC;MYCN;NFKB1;NR3C1;PDGFB;POU2F1;SMAD3;SREBF1;STAT3;TEAD1;TERT;TGFB1;TGFB2;TNF;TP53;WT1	hsa-let-7a-5p;hsa-let-7c-5p;hsa-let-7e-5p;hsa-let-7g-3p;hsa-mir-105-5p;hsa-mir-106b-5p;hsa-mir-107;hsa-mir-1237-3p;hsa-mir-125b-1-3p;hsa-mir-126-3p;hsa-mir-1264;hsa-mir-1290;hsa-mir-135b-5p;hsa-mir-137;hsa-mir-139-5p;hsa-mir-141-3p;hsa-mir-142-5p;hsa-mir-145-3p;hsa-mir-148a-3p;hsa-mir-149-3p;hsa-mir-150-3p;hsa-mir-150-5p;hsa-mir-151a-5p;hsa-mir-15b-5p;hsa-mir-181a-2-3p;hsa-mir-181c-3p;hsa-mir-184…
GO:0043066	negative regulation of apoptotic process	5.57833e-14	1.28457e-11	'78/482	2.89319	AKT1;AKT2;AREL1;ARHGDIA;ARL6IP1;BCL2;BCL2L1;C8ORF17;CAV1;CCND2;CDK1;CIAPIN1;CSNK2A1;CTNNB1;DDX3X;DHCR24;DSTYK;EGFR;ERBB2;F2R;FHL2;FNIP1;FOXO1;FOXQ1;FXN;FZD9;GDNF;GLO1;GSK3B;HIPK3;HMGA2;HSPA1B;HSPA5;IGF1;IGF1R;IL6;KLF4;MALT1;MCL1;MDM2;MEF2C;MRE11;MTDH;MTOR;MTRNR2L10;MYC;NFKB1;NPM1;PIK3CA;PIK3R1;PIK3R3;PRKAA1;PRKAA2;PRLR;RB1;RPS6KA3;SET;SFRP1;SIRT1;SIX4;SOD2;SON;SOX9;TFAP2A;THBS1;TJP1;TNF;TNFAIP8;T…	hsa-let-7a-5p;hsa-let-7c-5p;hsa-let-7e-5p;hsa-let-7g-3p;hsa-mir-105-5p;hsa-mir-106b-5p;hsa-mir-107;hsa-mir-10a-3p;hsa-mir-1237-3p;hsa-mir-1249-3p;hsa-mir-125b-1-3p;hsa-mir-126-3p;hsa-mir-1264;hsa-mir-134-3p;hsa-mir-135a-3p;hsa-mir-135b-5p;hsa-mir-137;hsa-mir-139-3p;hsa-mir-139-5p;hsa-mir-141-3p;hsa-mir-142-3p;hsa-mir-142-5p;hsa-mir-145-3p;hsa-mir-146a-3p;hsa-mir-148a-3p;hsa-mir-148b-3p;hsa-mir-14…
GO:0051240	positive regulation of multicellular organismal process	9.89142e-11	1.70833e-08	'61/387	2.77728	ACTB;ACVR1B;AGO2;APEX1;ARID1A;BAMBI;BCL7A;BMPR1A;BMPR2;CADM1;CAV1;CEBPB;CTNNB1;CXCR4;EREG;EZH2;F2R;F2RL1;FGF2;FOXA2;FOXC1;GATM;GDNF;GHSR;GJA1;GNAS;HLA-G;IGF1R;IL6;KDM6B;MFN2;MTOR;NCOA3;OGT;PDGFB;PLEKHM1;PRKAA1;PRLR;RBBP4;REST;ROCK1;RREB1;SCD;SIRT1;SIX4;SMAD2;SMAD3;SMAD4;SOX11;SOX9;SYK;TERT;TGFB1;TGFB2;TGFBR1;TGFBR2;TMEM64;TNF;VEGFA;WWTR1;ZNF703	hsa-let-7a-5p;hsa-let-7c-5p;hsa-let-7e-5p;hsa-let-7g-3p;hsa-mir-105-5p;hsa-mir-106b-5p;hsa-mir-107;hsa-mir-1237-3p;hsa-mir-1249-3p;hsa-mir-125b-1-3p;hsa-mir-126-3p;hsa-mir-1264;hsa-mir-1290;hsa-mir-135a-3p;hsa-mir-135b-5p;hsa-mir-137;hsa-mir-139-3p;hsa-mir-139-5p;hsa-mir-141-3p;hsa-mir-142-3p;hsa-mir-142-5p;hsa-mir-145-3p;hsa-mir-146a-3p;hsa-mir-148a-3p;hsa-mir-148b-3p;hsa-mir-149-3p;hsa-mir-150-…
GO:0010717	regulation of epithelial to mesenchymal transition	2.88002e-10	4.59141e-08	'24/83	5.9476	BAMBI;CTNNB1;EPHA4;EZH2;FOXA1;FOXA2;FOXC1;IL6;MTOR;PPP2CA;PTEN;SFRP1;SMAD2;SMAD3;SMAD4;SPRED1;SPRY1;TGFB1;TGFB2;TGFBR1;TGFBR2;USF3;WWTR1;ZNF703	hsa-let-7a-5p;hsa-let-7c-5p;hsa-let-7e-5p;hsa-mir-105-5p;hsa-mir-106b-5p;hsa-mir-107;hsa-mir-1237-3p;hsa-mir-126-3p;hsa-mir-1264;hsa-mir-1290;hsa-mir-135b-5p;hsa-mir-137;hsa-mir-139-3p;hsa-mir-141-3p;hsa-mir-142-3p;hsa-mir-142-5p;hsa-mir-145-3p;hsa-mir-148a-3p;hsa-mir-149-3p;hsa-mir-150-3p;hsa-mir-150-5p;hsa-mir-15b-5p;hsa-mir-186-3p;hsa-mir-187-3p;hsa-mir-193a-5p;hsa-mir-194-5p;hsa-mir-199a-3p;h…
GO:0045596	negative regulation of cell differentiation	4.21635e-10	6.24171e-08	'40/207	3.52604	ACTB;ANP32B;BAMBI;BCL7A;CAV1;CDK6;CRIM1;E2F1;EGFR;EPHA4;FOXA1;FOXA2;FOXO1;HOXA9;IL6;MYB;PDCD4;PPP2CA;PTCH1;PTEN;RB1;REST;RORA;RUNX1T1;SFRP1;SIRT1;SKI;SMAD3;SOX4;SOX9;SPRED1;SPRY1;TGFB1;TGFBR1;TMEM64;TNF;USF3;WNT1;WWTR1;ZFP36L2	hsa-let-7a-5p;hsa-let-7c-5p;hsa-let-7e-5p;hsa-let-7g-3p;hsa-mir-105-5p;hsa-mir-106b-5p;hsa-mir-107;hsa-mir-1237-3p;hsa-mir-1249-3p;hsa-mir-126-3p;hsa-mir-1264;hsa-mir-1290;hsa-mir-135b-5p;hsa-mir-137;hsa-mir-139-3p;hsa-mir-139-5p;hsa-mir-141-3p;hsa-mir-142-3p;hsa-mir-142-5p;hsa-mir-145-3p;hsa-mir-148a-3p;hsa-mir-148b-3p;hsa-mir-149-3p;hsa-mir-150-3p;hsa-mir-150-5p;hsa-mir-151a-5p;hsa-mir-151b;hsa…
GO:0001934	positive regulation of protein phosphorylation	2.01633e-09	2.78589e-07	'57/377	2.63616	AKT1;AKT2;APP;BMP3;BMPR1A;BMPR2;CAB39;CALM1;CALM2;CAPRIN2;CAV1;CCND1;CCND2;CCR7;CDKN1A;CRKL;DDX3X;EFNA5;EGFR;ERBB2;EREG;FGF2;FNIP1;FXR1;HRAS;HSP90AA1;IGF1;IL6;IL6R;INCENP;KRAS;LIF;LYN;MAPK1;MAVS;MRE11;P2RY1;PDGFB;PIK3R3;PLCG2;PRKD2;PRNP;RAP1A;RAP2C;SIRT1;SLCO3A1;SMAD4;SOX9;STK4;TAB2;TGFB1;TGFB2;TGFBR1;TGFBR2;TNF;TP53;VEGFA	hsa-let-7a-5p;hsa-let-7c-5p;hsa-let-7e-5p;hsa-let-7g-3p;hsa-mir-105-5p;hsa-mir-106b-5p;hsa-mir-107;hsa-mir-10a-3p;hsa-mir-1237-3p;hsa-mir-1249-3p;hsa-mir-125b-1-3p;hsa-mir-126-3p;hsa-mir-1264;hsa-mir-1290;hsa-mir-135a-3p;hsa-mir-135b-5p;hsa-mir-137;hsa-mir-139-3p;hsa-mir-139-5p;hsa-mir-141-3p;hsa-mir-142-3p;hsa-mir-142-5p;hsa-mir-145-3p;hsa-mir-146a-3p;hsa-mir-148a-3p;hsa-mir-148b-3p;hsa-mir-149-…
GO:0071407	cellular response to organic cyclic compound	2.5899e-09	3.15739e-07	'32/152	3.91076	ACTB;AHR;BRCA1;CASP3;CTNNB1;CYP1B1;EGFR;EPG5;GNB1;HSPA1B;HSPA8;IGFBP5;INSIG1;LARP1;MEF2C;NCOA3;NR3C1;P2RY1;P2RY11;PDE12;PDGFB;RAD51;RAP1A;RAP1B;RORA;SFRP1;SSTR2;TGFB1;TNF;WT1;ZFP36L1;ZNF703	hsa-let-7a-5p;hsa-let-7c-5p;hsa-let-7e-5p;hsa-mir-105-5p;hsa-mir-106b-5p;hsa-mir-107;hsa-mir-10a-3p;hsa-mir-1237-3p;hsa-mir-125b-1-3p;hsa-mir-1264;hsa-mir-1290;hsa-mir-134-3p;hsa-mir-135a-3p;hsa-mir-135b-5p;hsa-mir-137;hsa-mir-139-5p;hsa-mir-141-3p;hsa-mir-142-3p;hsa-mir-142-5p;hsa-mir-148a-3p;hsa-mir-148b-3p;hsa-mir-149-3p;hsa-mir-150-3p;hsa-mir-151a-5p;hsa-mir-15b-5p;hsa-mir-181a-2-3p;hsa-mir-1…
GO:0045765	regulation of angiogenesis	3.87952e-09	4.46684e-07	'38/205	3.34442	AGO1;AGO2;ANGPTL3;BRCA1;CTNNB1;CXCL8;CYP1B1;EMP2;ERBB2;FGF2;FOXC1;GLUL;GTF2I;HIF1A;HLA-G;HMGA2;IL6;ITGB8;KLF4;MECP2;MTDH;NF1;PAK4;PGK1;PLXND1;PRKCB;PRKD2;RHOB;ROCK1;SFRP1;SIRT1;SPRED1;SYNJ2BP;TGFB2;THBS1;THBS2;TNFAIP3;VEGFA	hsa-let-7a-5p;hsa-let-7c-5p;hsa-let-7e-5p;hsa-let-7g-3p;hsa-mir-105-5p;hsa-mir-106b-5p;hsa-mir-107;hsa-mir-10a-3p;hsa-mir-126-3p;hsa-mir-1290;hsa-mir-135b-5p;hsa-mir-137;hsa-mir-139-3p;hsa-mir-141-3p;hsa-mir-142-3p;hsa-mir-142-5p;hsa-mir-145-3p;hsa-mir-146a-3p;hsa-mir-148a-3p;hsa-mir-148b-3p;hsa-mir-149-3p;hsa-mir-150-3p;hsa-mir-150-5p;hsa-mir-151a-5p;hsa-mir-15b-5p;hsa-mir-181a-2-3p;hsa-mir-181c…
GO:0030335	positive regulation of cell migration	6.22247e-09	6.7874e-07	'45/272	2.92045	ACTN4;ACVR1B;AGO2;AKT2;ANGPTL3;BMPR2;CAV1;CRKL;CXCL12;CXCR4;EDN1;EGFR;EPHA4;F2R;F2RL1;HAS2;HBEGF;HIF1A;HRAS;HSPA5;IGF1;IGF1R;MTOR;PDGFB;PDGFRA;PFN1;PIK3R3;PLCG2;PODXL;RDX;RREB1;SEMA3F;SEMA6D;SOD2;SOX9;STAT3;TGFB1;TGFB2;TGFBR1;THBS1;TJP1;VEGFA;ZNF268;ZNF609;ZNF703	hsa-let-7a-5p;hsa-let-7c-5p;hsa-let-7e-5p;hsa-let-7g-3p;hsa-mir-105-5p;hsa-mir-106b-5p;hsa-mir-107;hsa-mir-10a-3p;hsa-mir-1237-3p;hsa-mir-1249-3p;hsa-mir-125b-1-3p;hsa-mir-126-3p;hsa-mir-1264;hsa-mir-134-3p;hsa-mir-135b-5p;hsa-mir-137;hsa-mir-139-3p;hsa-mir-139-5p;hsa-mir-141-3p;hsa-mir-142-3p;hsa-mir-142-5p;hsa-mir-145-3p;hsa-mir-146a-3p;hsa-mir-148a-3p;hsa-mir-148b-3p;hsa-mir-149-3p;hsa-mir-150…
GO:0043281	regulation of cysteine-type endopeptidase activity involved in apoptotic process	1.20717e-08	1.25093e-06	'22/84	5.1792	AKT1;ARL6IP1;CSNK2A1;CYCS;DDX3X;DHCR24;F2R;FNIP1;HMGB1;KLF4;MALT1;MYC;PMAIP1;REST;RPS6KA3;SIRT1;SYK;THBS1;TNF;TNFSF10;VEGFA;XIAP	hsa-let-7a-5p;hsa-let-7c-5p;hsa-let-7e-5p;hsa-let-7g-3p;hsa-mir-105-5p;hsa-mir-106b-5p;hsa-mir-107;hsa-mir-10a-3p;hsa-mir-1237-3p;hsa-mir-126-3p;hsa-mir-135a-3p;hsa-mir-135b-5p;hsa-mir-137;hsa-mir-141-3p;hsa-mir-142-3p;hsa-mir-142-5p;hsa-mir-146a-3p;hsa-mir-148a-3p;hsa-mir-148b-3p;hsa-mir-149-3p;hsa-mir-150-3p;hsa-mir-150-5p;hsa-mir-151a-5p;hsa-mir-15b-5p;hsa-mir-181a-2-3p;hsa-mir-184;hsa-mir-186…
GO:0001558	regulation of cell growth	2.19513e-08	2.16639e-06	'39/227	3.04799	AKT1;BCL2;BCL6;BMPR2;BRCA1;CAPRIN2;CDKN1A;CDKN1B;CSNK2A1;DCBLD2;DDX3X;EGFR;EIF4G2;ERBB2;ESR2;FXN;GJA1;HSPA1B;MTOR;PAK4;PLCE1;PPP2CA;RB1;RPS6KA3;SERTAD3;SESN2;SFRP1;SGK1;SIRT1;SLC25A33;SMAD3;SMAD4;TEAD1;TGFB1;TGFB2;TGFBR1;TP53;VGLL4;WT1	hsa-let-7a-5p;hsa-let-7c-5p;hsa-let-7e-5p;hsa-mir-105-5p;hsa-mir-106b-5p;hsa-mir-107;hsa-mir-1237-3p;hsa-mir-125b-1-3p;hsa-mir-126-3p;hsa-mir-1264;hsa-mir-134-3p;hsa-mir-135b-5p;hsa-mir-137;hsa-mir-139-5p;hsa-mir-141-3p;hsa-mir-142-3p;hsa-mir-142-5p;hsa-mir-145-3p;hsa-mir-146a-3p;hsa-mir-148a-3p;hsa-mir-148b-3p;hsa-mir-149-3p;hsa-mir-150-3p;hsa-mir-150-5p;hsa-mir-151a-5p;hsa-mir-15b-5p;hsa-mir-18…
GO:0007169	transmembrane receptor protein tyrosine kinase signaling pathway	2.40814e-08	2.32134e-06	'45/284	2.77202	AKT1;AKT2;ANKS1A;APEX1;ART4;CASP3;CAV2;CRK;DDIT4;EFNA5;EGFR;EPHA4;ERBB2;FGF2;FOXC1;FOXO1;FRK;FRS2;GIGYF1;GRB2;GSK3B;IGF1;IGF1R;IRS1;IRS4;LYN;MAPK1;MAPK14;MET;PDGFB;PDGFRA;PIK3CA;PIK3R1;PIK3R3;PRKD2;PRLR;PTK6;PXN;RAB14;STAT3;STMN1;SYK;VAV2;VEGFA;ZNF106	hsa-let-7a-5p;hsa-let-7c-5p;hsa-let-7e-5p;hsa-let-7g-3p;hsa-mir-105-5p;hsa-mir-106b-5p;hsa-mir-107;hsa-mir-10a-3p;hsa-mir-1237-3p;hsa-mir-1249-3p;hsa-mir-125b-1-3p;hsa-mir-126-3p;hsa-mir-135a-3p;hsa-mir-135b-5p;hsa-mir-137;hsa-mir-139-3p;hsa-mir-139-5p;hsa-mir-141-3p;hsa-mir-142-3p;hsa-mir-142-5p;hsa-mir-146a-3p;hsa-mir-148a-3p;hsa-mir-148b-3p;hsa-mir-149-3p;hsa-mir-150-3p;hsa-mir-150-5p;hsa-mir-…
GO:0006417	regulation of translation	2.87374e-08	2.64703e-06	'36/202	3.18261	APP;ATXN2;BZW1;CSDE1;CSNK2A1;DDX3X;DDX6;EEF2;EIF4A3;EIF4G2;EIF4H;EIF6;EPHA4;ERBB2;FOXO3;FXR1;IGF2BP1;IGFBP5;IL6;LARP1;LARP4B;MSI2;MTOR;NCBP2;NCL;NHLRC3;NOLC1;NPM1;OGT;RPS4X;RPS6KA3;SERBP1;SOX4;SYNCRIP;THBS1;TOB1	hsa-let-7a-5p;hsa-let-7c-5p;hsa-let-7e-5p;hsa-let-7g-3p;hsa-mir-105-5p;hsa-mir-106b-5p;hsa-mir-107;hsa-mir-10a-3p;hsa-mir-1237-3p;hsa-mir-126-3p;hsa-mir-1264;hsa-mir-134-3p;hsa-mir-139-3p;hsa-mir-139-5p;hsa-mir-141-3p;hsa-mir-142-3p;hsa-mir-142-5p;hsa-mir-146a-3p;hsa-mir-148a-3p;hsa-mir-148b-3p;hsa-mir-149-3p;hsa-mir-151a-5p;hsa-mir-15b-5p;hsa-mir-181a-2-3p;hsa-mir-191-3p;hsa-mir-193a-5p;hsa-mir-…
GO:0043408	regulation of MAPK cascade	3.73712e-08	3.29583e-06	'36/204	3.14438	ART4;CAV1;CAV2;DHX33;DUSP8;EGFR;ERBB2;F2R;FGF2;GRB2;HMGB1;HRAS;IGF1;IGF1R;IL6;JCAD;LIF;LYN;MAP2K2;MAPK1;NF1;PAK4;PDGFB;PHLPP1;PLCE1;PLCG2;RNF41;ROCK1;SPRED1;STK4;SYK;TGFBR1;TGFBR3;TNF;TRAF7;YWHAZ	hsa-let-7a-5p;hsa-let-7c-5p;hsa-let-7e-5p;hsa-let-7g-3p;hsa-mir-105-5p;hsa-mir-106b-5p;hsa-mir-107;hsa-mir-10a-3p;hsa-mir-1237-3p;hsa-mir-1249-3p;hsa-mir-125b-1-3p;hsa-mir-126-3p;hsa-mir-134-3p;hsa-mir-135b-5p;hsa-mir-137;hsa-mir-139-5p;hsa-mir-141-3p;hsa-mir-142-3p;hsa-mir-142-5p;hsa-mir-145-3p;hsa-mir-146a-3p;hsa-mir-148a-3p;hsa-mir-148b-3p;hsa-mir-149-3p;hsa-mir-150-3p;hsa-mir-150-5p;hsa-mir-1…
GO:0071456	cellular response to hypoxia	1.03776e-07	8.1161e-06	'19/72	5.22276	AK4;HIF1A;MDM2;MDM4;MTOR;MYC;NDRG1;PGK1;PMAIP1;PTGS2;RORA;SFRP1;SIRT1;TERT;TGFB1;TP53;VEGFA;VHL;ZFP36L1	hsa-let-7a-5p;hsa-let-7c-5p;hsa-let-7e-5p;hsa-mir-106b-5p;hsa-mir-107;hsa-mir-125b-1-3p;hsa-mir-126-3p;hsa-mir-1264;hsa-mir-1290;hsa-mir-135b-5p;hsa-mir-137;hsa-mir-141-3p;hsa-mir-142-3p;hsa-mir-142-5p;hsa-mir-148a-3p;hsa-mir-148b-3p;hsa-mir-149-3p;hsa-mir-150-3p;hsa-mir-150-5p;hsa-mir-151a-5p;hsa-mir-15b-5p;hsa-mir-181a-2-3p;hsa-mir-184;hsa-mir-193a-5p;hsa-mir-193b-5p;hsa-mir-199a-3p;hsa-mir-199…
GO:0006974	cellular response to DNA damage stimulus	1.62151e-07	1.17915e-05	'53/384	2.36069	APEX1;BACH1;BCL2;BCL2L1;BCL2L11;BCL6;BRCA1;CBX5;CCND1;CDK1;CDKN1A;CHEK1;DYRK2;E2F1;FEN1;FOXE1;FOXO1;FOXP1;FSCN1;GNL1;GRB2;HERC2;IKBKG;KMT5B;LYN;MAPK14;MCL1;MCM8;MRE11;MTOR;MYC;NFAT5;NFATC2;NPM1;PARP1;POLI;RAD51;RFC2;RFWD3;RPA1;SIRT1;SLX4;SMARCA5;SMC1A;SMG1;TAOK1;TP53;UBA1;USP28;VAV3;WNT1;XIAP;YY1	hsa-let-7a-5p;hsa-let-7c-5p;hsa-let-7e-5p;hsa-let-7g-3p;hsa-mir-105-5p;hsa-mir-106b-5p;hsa-mir-107;hsa-mir-10a-3p;hsa-mir-125b-1-3p;hsa-mir-126-3p;hsa-mir-1264;hsa-mir-1290;hsa-mir-135a-3p;hsa-mir-135b-5p;hsa-mir-137;hsa-mir-139-3p;hsa-mir-139-5p;hsa-mir-141-3p;hsa-mir-142-3p;hsa-mir-142-5p;hsa-mir-145-3p;hsa-mir-146a-3p;hsa-mir-148a-3p;hsa-mir-148b-3p;hsa-mir-149-3p;hsa-mir-150-3p;hsa-mir-150-5p…
GO:1902533	positive regulation of intracellular signal transduction	1.87156e-07	1.31485e-05	'66/525	2.12736	APP;ART4;BMPR1A;BMPR2;C18ORF32;CASP8;CAV1;CAV2;CCR7;DDX3X;DHX33;EGFR;ERBB2;EXTL3;F2R;F2RL1;FGF2;FKBP1A;FNIP1;GJA1;HBEGF;HIP1;HMGB1;HRAS;HSP90AA1;IGF1;IGF1R;IKBKG;IL6;IRAK4;JCAD;LIF;LYN;MALT1;MAVS;MTDH;NFAT5;PARP1;PDCD4;PDGFB;PDGFRA;PIK3CA;PLCE1;PLCG2;PMAIP1;PRKCB;PRKD2;REL;ROCK1;SIRT1;SLC38A9;SMAD4;SMCR8;SOX11;SOX9;TAB2;TGFB1;TGFB2;TGFBR1;THBS1;TNF;TNFRSF10B;TNFSF10;TP53;TRAF7;VEGFA	hsa-let-7a-5p;hsa-let-7c-5p;hsa-let-7e-5p;hsa-let-7g-3p;hsa-mir-105-5p;hsa-mir-106b-5p;hsa-mir-107;hsa-mir-10a-3p;hsa-mir-1237-3p;hsa-mir-1249-3p;hsa-mir-125b-1-3p;hsa-mir-126-3p;hsa-mir-1264;hsa-mir-134-3p;hsa-mir-135a-3p;hsa-mir-135b-5p;hsa-mir-137;hsa-mir-139-3p;hsa-mir-139-5p;hsa-mir-141-3p;hsa-mir-142-3p;hsa-mir-142-5p;hsa-mir-145-3p;hsa-mir-146a-3p;hsa-mir-148a-3p;hsa-mir-148b-3p;hsa-mir-14…
GO:0045598	regulation of fat cell differentiation	2.09712e-07	1.42501e-05	'19/75	4.94217	AKT1;CARM1;CEBPB;E2F1;FOXO1;IL6;RORA;RUNX1T1;SFRP1;SIRT1;SMAD3;TAF8;TGFB1;TMEM64;TNF;WNT1;WWTR1;ZFP36L1;ZFP36L2	hsa-let-7a-5p;hsa-let-7c-5p;hsa-let-7e-5p;hsa-mir-105-5p;hsa-mir-106b-5p;hsa-mir-107;hsa-mir-126-3p;hsa-mir-1290;hsa-mir-135b-5p;hsa-mir-137;hsa-mir-139-5p;hsa-mir-142-3p;hsa-mir-142-5p;hsa-mir-145-3p;hsa-mir-148a-3p;hsa-mir-148b-3p;hsa-mir-149-3p;hsa-mir-15b-5p;hsa-mir-184;hsa-mir-186-3p;hsa-mir-187-3p;hsa-mir-193b-5p;hsa-mir-199a-3p;hsa-mir-199a-5p;hsa-mir-19a-3p;hsa-mir-200a-5p;hsa-mir-206;hsa…
GO:0018105	peptidyl-serine phosphorylation	3.28532e-07	2.00259e-05	'29/158	3.28748	AKT2;CAB39;CDK1;CSNK2A1;DYRK1A;DYRK2;DYRK3;ERN1;GSK3B;HIPK3;MAP2K2;MAPK1;MAPK14;MKNK2;MTOR;PDGFB;PRKCB;PRKD2;ROCK1;RPS6KA3;SGK1;SMG1;SRPK1;STK4;TGFBR1;TGFBR2;UHMK1;ULK2;WNK1	hsa-let-7a-5p;hsa-let-7c-5p;hsa-let-7e-5p;hsa-let-7g-3p;hsa-mir-106b-5p;hsa-mir-107;hsa-mir-1237-3p;hsa-mir-126-3p;hsa-mir-1264;hsa-mir-1290;hsa-mir-134-3p;hsa-mir-135b-5p;hsa-mir-137;hsa-mir-139-5p;hsa-mir-141-3p;hsa-mir-142-3p;hsa-mir-142-5p;hsa-mir-146a-3p;hsa-mir-148a-3p;hsa-mir-148b-3p;hsa-mir-149-3p;hsa-mir-150-3p;hsa-mir-150-5p;hsa-mir-151a-5p;hsa-mir-151b;hsa-mir-15b-5p;hsa-mir-181a-2-3p;…
GO:0071902	positive regulation of protein serine/threonine kinase activity	4.10231e-07	2.42915e-05	'24/117	3.76633	AKT1;CAB39;CALM1;CALM2;CCND1;CCND2;DDX3X;EDN1;EGFR;EPGN;ERBB2;EZH2;FGF2;HMGA2;HRAS;MAP2K2;MEF2C;PDGFB;PPP2CA;SIRT1;TGFB1;THBS1;TNF;VEGFA	hsa-let-7a-5p;hsa-let-7c-5p;hsa-let-7e-5p;hsa-let-7g-3p;hsa-mir-105-5p;hsa-mir-106b-5p;hsa-mir-107;hsa-mir-10a-3p;hsa-mir-1237-3p;hsa-mir-126-3p;hsa-mir-1290;hsa-mir-135b-5p;hsa-mir-137;hsa-mir-139-5p;hsa-mir-142-3p;hsa-mir-142-5p;hsa-mir-145-3p;hsa-mir-146a-3p;hsa-mir-149-3p;hsa-mir-150-5p;hsa-mir-15b-5p;hsa-mir-181c-3p;hsa-mir-184;hsa-mir-186-3p;hsa-mir-187-3p;hsa-mir-193a-5p;hsa-mir-193b-5p;hs…
GO:0051247	positive regulation of protein metabolic process	4.22671e-07	2.46757e-05	'33/196	2.96453	AGO2;AKT1;AMER1;APP;CASP8;CDKN1B;CSNK2A1;DDX3X;EEF2;EIF4A3;EIF6;ERBB2;FOXO1;FXR1;GSK3B;HSP90AA1;IL6;KLF4;LARP1;LARP4B;MTOR;NPM1;OGT;RAB1A;RDX;RNF41;RPS4X;SOX4;TGFB1;THBS1;TNF;TNFAIP3;VGLL4	hsa-let-7a-5p;hsa-let-7c-5p;hsa-let-7e-5p;hsa-let-7g-3p;hsa-mir-105-5p;hsa-mir-106b-5p;hsa-mir-107;hsa-mir-10a-3p;hsa-mir-1237-3p;hsa-mir-126-3p;hsa-mir-1264;hsa-mir-135b-5p;hsa-mir-137;hsa-mir-139-3p;hsa-mir-139-5p;hsa-mir-141-3p;hsa-mir-142-3p;hsa-mir-145-3p;hsa-mir-146a-3p;hsa-mir-148a-3p;hsa-mir-148b-3p;hsa-mir-149-3p;hsa-mir-151a-5p;hsa-mir-15b-5p;hsa-mir-184;hsa-mir-186-3p;hsa-mir-187-3p;hs…
GO:0009267	cellular response to starvation	4.60976e-07	2.64452e-05	'25/126	3.61378	BMPR2;CDKN1A;FNIP1;FOXO1;FOXO3;HNRNPA1;HSPA5;HSPA8;JMY;KLF10;MAPK1;MTMR3;MTOR;PMAIP1;PRKAA1;PRKAA2;RRAGC;SESN2;SESN3;SFRP1;SH3GLB1;SIRT1;SREBF1;TP53;WDR45B	hsa-let-7a-5p;hsa-let-7c-5p;hsa-let-7e-5p;hsa-mir-105-5p;hsa-mir-106b-5p;hsa-mir-107;hsa-mir-125b-1-3p;hsa-mir-126-3p;hsa-mir-1264;hsa-mir-134-3p;hsa-mir-135b-5p;hsa-mir-137;hsa-mir-139-3p;hsa-mir-139-5p;hsa-mir-141-3p;hsa-mir-142-5p;hsa-mir-148a-3p;hsa-mir-148b-3p;hsa-mir-149-3p;hsa-mir-150-3p;hsa-mir-150-5p;hsa-mir-151a-5p;hsa-mir-15b-5p;hsa-mir-186-3p;hsa-mir-193a-5p;hsa-mir-194-5p;hsa-mir-199…
GO:0043484	regulation of RNA splicing	4.98855e-07	2.79426e-05	'22/102	4.01	AKAP17A;CELF1;DYRK1A;ERN1;GRSF1;HNRNPA1;HNRNPF;HNRNPL;MBNL1;PIK3R1;PTBP2;QKI;RBM12B;RBM23;SLC38A2;SON;SRPK1;SRSF1;SRSF10;SUPT7L;USP22;ZNF326	hsa-let-7a-5p;hsa-let-7c-5p;hsa-let-7e-5p;hsa-let-7g-3p;hsa-mir-106b-5p;hsa-mir-107;hsa-mir-126-3p;hsa-mir-1264;hsa-mir-135b-5p;hsa-mir-137;hsa-mir-139-3p;hsa-mir-139-5p;hsa-mir-141-3p;hsa-mir-142-5p;hsa-mir-148a-3p;hsa-mir-148b-3p;hsa-mir-149-3p;hsa-mir-15b-5p;hsa-mir-193b-5p;hsa-mir-194-5p;hsa-mir-199a-3p;hsa-mir-199a-5p;hsa-mir-19a-3p;hsa-mir-206;hsa-mir-21-3p;hsa-mir-212-3p;hsa-mir-215-5p;hsa…
GO:0006886	intracellular protein transport	1.25657e-06	6.20057e-05	'45/325	2.36086	AKT1;AKT2;APEX1;ARF1;CACNG8;CDC37;CTTN;E2F3;FUT10;GGA3;GIPC1;GRPEL2;HERC2;IPO7;IPO9;KPNA2;KPNA3;KPNA6;NPM1;NUP50;PPP1R10;RAB14;RAB18;RAB1A;RAB21;RAB22A;RAB3GAP2;RAB5B;SAR1A;SEC16A;SEC23IP;STAT3;STK4;STX6;STXBP2;SURF4;SYK;TGFB1;TIMM50;TMED5;TMED7;TNPO1;TNPO2;TRIM23;YWHAH	hsa-let-7a-5p;hsa-let-7c-5p;hsa-let-7e-5p;hsa-let-7g-3p;hsa-mir-105-5p;hsa-mir-106b-5p;hsa-mir-107;hsa-mir-1237-3p;hsa-mir-1249-3p;hsa-mir-126-3p;hsa-mir-135a-3p;hsa-mir-135b-5p;hsa-mir-137;hsa-mir-139-3p;hsa-mir-139-5p;hsa-mir-141-3p;hsa-mir-142-3p;hsa-mir-142-5p;hsa-mir-145-3p;hsa-mir-148a-3p;hsa-mir-148b-3p;hsa-mir-149-3p;hsa-mir-150-5p;hsa-mir-151a-5p;hsa-mir-151b;hsa-mir-15b-5p;hsa-mir-181c-…
GO:0016071	mRNA metabolic process	1.66976e-06	7.95533e-05	'19/85	4.19111	AGO3;AGO4;ANG;CELF1;EREG;ERN1;HIPK3;HNRNPA0;HNRNPR;HSPA1B;NCBP2;PRPF8;SF3A1;SON;SRSF1;SRSF2;TCERG1;TP53;ZFP36L2	hsa-let-7a-5p;hsa-let-7c-5p;hsa-let-7e-5p;hsa-let-7g-3p;hsa-mir-106b-5p;hsa-mir-107;hsa-mir-10a-3p;hsa-mir-1237-3p;hsa-mir-125b-1-3p;hsa-mir-1264;hsa-mir-135a-3p;hsa-mir-137;hsa-mir-141-3p;hsa-mir-142-3p;hsa-mir-142-5p;hsa-mir-145-3p;hsa-mir-146a-3p;hsa-mir-148a-3p;hsa-mir-148b-3p;hsa-mir-149-3p;hsa-mir-150-3p;hsa-mir-150-5p;hsa-mir-151a-5p;hsa-mir-15b-5p;hsa-mir-181c-3p;hsa-mir-186-3p;hsa-mir-18…
GO:0030177	positive regulation of Wnt signaling pathway	1.64233e-06	7.95533e-05	'22/109	3.68597	AMER1;BAMBI;CAPRIN2;CAV1;CSNK2A1;DDX3X;EGFR;FZD9;GSKIP;NFKB1;SALL1;SFRP1;SKI;SOX4;TBL1XR1;TERT;TGFB1;TNFAIP3;TNKS2;WNK1;XIAP;ZRANB1	hsa-let-7a-5p;hsa-let-7c-5p;hsa-let-7e-5p;hsa-mir-106b-5p;hsa-mir-107;hsa-mir-1237-3p;hsa-mir-1264;hsa-mir-134-3p;hsa-mir-137;hsa-mir-139-3p;hsa-mir-139-5p;hsa-mir-141-3p;hsa-mir-142-3p;hsa-mir-142-5p;hsa-mir-146a-3p;hsa-mir-148a-3p;hsa-mir-148b-3p;hsa-mir-149-3p;hsa-mir-150-3p;hsa-mir-150-5p;hsa-mir-151a-5p;hsa-mir-15b-5p;hsa-mir-181a-2-3p;hsa-mir-181c-3p;hsa-mir-186-3p;hsa-mir-193a-5p;hsa-mir-1…
GO:0051726	regulation of cell cycle	1.77073e-06	8.15509e-05	'42/298	2.40742	ACTB;AKT2;BRCA1;CDC23;CDC27;CDK6;CDKN1A;CDKN1B;CHEK1;DHCR24;EIF4G2;FOXM1;FZD9;HMGA2;HOXD10;HRAS;MDM2;MYC;PTK6;RB1;RHOB;RPS15A;RUNX3;SFRP1;SIK1;SIRT1;SON;SOX9;STAT3;TGFB1;TGFB2;TGFBR1;TP53;TP53INP1;TXLNG;UHMK1;WDR12;XIAP;YWHAE;YY1;ZNF268;ZNF703	hsa-let-7a-5p;hsa-let-7c-5p;hsa-let-7e-5p;hsa-let-7g-3p;hsa-mir-105-5p;hsa-mir-106b-5p;hsa-mir-107;hsa-mir-10a-3p;hsa-mir-125b-1-3p;hsa-mir-126-3p;hsa-mir-1264;hsa-mir-1290;hsa-mir-135a-3p;hsa-mir-135b-5p;hsa-mir-137;hsa-mir-139-3p;hsa-mir-139-5p;hsa-mir-141-3p;hsa-mir-142-3p;hsa-mir-142-5p;hsa-mir-145-3p;hsa-mir-148a-3p;hsa-mir-148b-3p;hsa-mir-149-3p;hsa-mir-150-3p;hsa-mir-150-5p;hsa-mir-151a-5p…
GO:1901701	cellular response to oxygen-containing compound	2.13037e-06	9.59826e-05	'52/406	2.16122	ABL2;ACTB;AHR;AKT1;CD274;CDKN1B;CLIC4;CXCL2;CXCL8;EGFR;FOS;FOXO1;GNB1;GSK3B;HMGB1;HMGB2;IGFBP5;IL6;INSIG1;IRS1;LYN;MAPK1;MAPK14;MEF2C;MTOR;NCOA3;NFKB1;P2RY1;P2RY11;PABPN1;PDCD4;PDGFB;PDGFRA;PLCG2;PRKAA1;PRKAA2;PTK6;PXN;RAP1A;RAP1B;RORA;RRAGC;SESN2;SFRP1;SLC38A9;SOX9;SSTR2;TNFAIP3;TNIP3;WT1;ZFP36L1;ZNF703	hsa-let-7a-5p;hsa-let-7c-5p;hsa-let-7e-5p;hsa-let-7g-3p;hsa-mir-105-5p;hsa-mir-106b-5p;hsa-mir-107;hsa-mir-10a-3p;hsa-mir-1237-3p;hsa-mir-1249-3p;hsa-mir-126-3p;hsa-mir-1264;hsa-mir-1290;hsa-mir-134-3p;hsa-mir-135a-3p;hsa-mir-135b-5p;hsa-mir-137;hsa-mir-139-3p;hsa-mir-139-5p;hsa-mir-141-3p;hsa-mir-142-3p;hsa-mir-142-5p;hsa-mir-145-3p;hsa-mir-148a-3p;hsa-mir-148b-3p;hsa-mir-149-3p;hsa-mir-150-5p;h…
GO:0034504	protein localization to nucleus	3.2956e-06	0.000140827	'23/122	3.38689	AKT1;ARL2BP;E2F3;IPO7;IPO9;KPNA2;KPNA3;KPNA6;LMNB2;MDM2;NUP50;PPP1R10;RPF2;SIX4;STAT3;STK4;SUPT7L;SYK;TAF8;TNPO1;TNPO2;YWHAE;ZBTB7A	hsa-let-7a-5p;hsa-let-7c-5p;hsa-let-7e-5p;hsa-let-7g-3p;hsa-mir-105-5p;hsa-mir-106b-5p;hsa-mir-107;hsa-mir-1237-3p;hsa-mir-126-3p;hsa-mir-1290;hsa-mir-135b-5p;hsa-mir-137;hsa-mir-139-3p;hsa-mir-139-5p;hsa-mir-141-3p;hsa-mir-142-3p;hsa-mir-142-5p;hsa-mir-145-3p;hsa-mir-148a-3p;hsa-mir-149-3p;hsa-mir-150-5p;hsa-mir-15b-5p;hsa-mir-184;hsa-mir-186-3p;hsa-mir-193b-5p;hsa-mir-199a-3p;hsa-mir-199a-5p;hs…
GO:0062013	positive regulation of small molecule metabolic process	4.25399e-06	0.000174582	'11/33	7.25116	ADM;AKT1;AKT2;APP;HIF1A;IGF1;IRS1;MTOR;PMAIP1;PRKAA1;PRKAA2	hsa-let-7a-5p;hsa-let-7c-5p;hsa-let-7e-5p;hsa-let-7g-3p;hsa-mir-105-5p;hsa-mir-106b-5p;hsa-mir-107;hsa-mir-10a-3p;hsa-mir-126-3p;hsa-mir-137;hsa-mir-141-3p;hsa-mir-142-5p;hsa-mir-148a-3p;hsa-mir-148b-3p;hsa-mir-149-3p;hsa-mir-151a-5p;hsa-mir-151b;hsa-mir-15b-5p;hsa-mir-184;hsa-mir-193a-5p;hsa-mir-199a-3p;hsa-mir-199a-5p;hsa-mir-19a-3p;hsa-mir-206;hsa-mir-218-5p;hsa-mir-222-3p;hsa-mir-223-5p;hsa-m…
GO:0032869	cellular response to insulin stimulus	4.75035e-06	0.000191167	'20/99	3.68603	AKT1;AKT2;CAV2;DENND4C;FOXO1;GRB2;GSK3B;IGF1R;INSIG1;IRS1;IRS4;PARP1;PIK3R1;PIK3R3;PKM;RAB10;RAB13;SLC25A33;ZFP36L1;ZNF106	hsa-let-7a-5p;hsa-let-7c-5p;hsa-let-7e-5p;hsa-let-7g-3p;hsa-mir-105-5p;hsa-mir-106b-5p;hsa-mir-107;hsa-mir-1237-3p;hsa-mir-125b-1-3p;hsa-mir-126-3p;hsa-mir-134-3p;hsa-mir-135b-5p;hsa-mir-137;hsa-mir-139-5p;hsa-mir-141-3p;hsa-mir-142-5p;hsa-mir-148a-3p;hsa-mir-148b-3p;hsa-mir-149-3p;hsa-mir-150-3p;hsa-mir-150-5p;hsa-mir-151a-5p;hsa-mir-151b;hsa-mir-15b-5p;hsa-mir-184;hsa-mir-186-3p;hsa-mir-193a-5p…
GO:0045913	positive regulation of carbohydrate metabolic process	5.92064e-06	0.000229356	'11/34	6.93553	AKT2;APP;HIF1A;IGF1;IRS1;MTOR;NFKB1;PDGFB;PMAIP1;PRKAA1;PRKAA2	hsa-let-7a-5p;hsa-let-7c-5p;hsa-let-7e-5p;hsa-let-7g-3p;hsa-mir-105-5p;hsa-mir-106b-5p;hsa-mir-107;hsa-mir-10a-3p;hsa-mir-126-3p;hsa-mir-137;hsa-mir-139-5p;hsa-mir-141-3p;hsa-mir-142-5p;hsa-mir-148a-3p;hsa-mir-148b-3p;hsa-mir-149-3p;hsa-mir-151a-5p;hsa-mir-151b;hsa-mir-15b-5p;hsa-mir-184;hsa-mir-193a-5p;hsa-mir-199a-3p;hsa-mir-199a-5p;hsa-mir-19a-3p;hsa-mir-218-5p;hsa-mir-222-3p;hsa-mir-223-5p;hs…
GO:0010506	regulation of autophagy	6.44095e-06	0.000243227	'35/241	2.48604	ABL2;AKT1;ATP6V1G1;BCL2;CAPN1;CASP3;DCAF12;EIF4G2;ERN1;EXOC8;FBXW7;FOXK1;FOXO1;FOXO3;GSK3B;HMGB1;MCL1;MET;MTDH;MTMR3;MTOR;PIP4K2C;PRKAA1;PRKAA2;ROCK1;RRAGC;SH3GLB1;SMCR8;SREBF1;STAT3;TAB2;TP53INP1;TRIM23;ULK2;VHL	hsa-let-7a-5p;hsa-let-7c-5p;hsa-let-7e-5p;hsa-let-7g-3p;hsa-mir-105-5p;hsa-mir-106b-5p;hsa-mir-107;hsa-mir-10a-3p;hsa-mir-1237-3p;hsa-mir-126-3p;hsa-mir-1264;hsa-mir-1290;hsa-mir-134-3p;hsa-mir-135a-3p;hsa-mir-135b-5p;hsa-mir-137;hsa-mir-139-3p;hsa-mir-139-5p;hsa-mir-141-3p;hsa-mir-142-3p;hsa-mir-142-5p;hsa-mir-145-3p;hsa-mir-146a-3p;hsa-mir-148a-3p;hsa-mir-148b-3p;hsa-mir-149-3p;hsa-mir-150-5p;h…
GO:0045667	regulation of osteoblast differentiation	7.02379e-06	0.000257643	'18/85	3.908	ACVR2B;BAMBI;BMPR1A;BMPR2;CDK6;CRIM1;CTNNBIP1;IGF1;IL6;IL6R;MEF2C;PTCH1;REST;SKI;SOX11;SOX9;TMEM64;WWTR1	hsa-let-7a-5p;hsa-let-7c-5p;hsa-let-7e-5p;hsa-mir-105-5p;hsa-mir-106b-5p;hsa-mir-107;hsa-mir-10a-3p;hsa-mir-1237-3p;hsa-mir-1249-3p;hsa-mir-125b-1-3p;hsa-mir-126-3p;hsa-mir-1264;hsa-mir-134-3p;hsa-mir-135b-5p;hsa-mir-137;hsa-mir-139-3p;hsa-mir-141-3p;hsa-mir-142-3p;hsa-mir-142-5p;hsa-mir-148b-3p;hsa-mir-149-3p;hsa-mir-15b-5p;hsa-mir-193b-5p;hsa-mir-194-5p;hsa-mir-199a-3p;hsa-mir-199a-5p;hsa-mir-1…
GO:2000377	regulation of reactive oxygen species metabolic process	9.74788e-06	0.000333925	'14/56	4.84021	BRCA1;CDKN1A;CYP1B1;EIF6;FOXM1;GRB2;MAPK14;PDGFB;RNF41;SLC25A33;TFAP2A;TGFBR2;THBS1;TP53	hsa-let-7a-5p;hsa-let-7c-5p;hsa-let-7e-5p;hsa-mir-105-5p;hsa-mir-106b-5p;hsa-mir-10a-3p;hsa-mir-125b-1-3p;hsa-mir-1264;hsa-mir-134-3p;hsa-mir-141-3p;hsa-mir-142-5p;hsa-mir-148a-3p;hsa-mir-148b-3p;hsa-mir-149-3p;hsa-mir-150-3p;hsa-mir-150-5p;hsa-mir-151a-5p;hsa-mir-15b-5p;hsa-mir-181a-2-3p;hsa-mir-184;hsa-mir-186-3p;hsa-mir-193a-5p;hsa-mir-194-5p;hsa-mir-199a-3p;hsa-mir-19a-3p;hsa-mir-204-3p;hsa-m…
GO:0001678	cellular glucose homeostasis	1.2464e-05	0.000403621	'12/43	5.61546	ERN1;FOXK1;FOXO1;HIF1A;HK1;IGF1R;PIK3R1;PRKAA1;PRKAA2;SIRT1;SOX4;ZNF236	hsa-let-7a-5p;hsa-let-7c-5p;hsa-let-7e-5p;hsa-let-7g-3p;hsa-mir-106b-5p;hsa-mir-107;hsa-mir-125b-1-3p;hsa-mir-126-3p;hsa-mir-134-3p;hsa-mir-135b-5p;hsa-mir-137;hsa-mir-139-3p;hsa-mir-139-5p;hsa-mir-141-3p;hsa-mir-142-3p;hsa-mir-142-5p;hsa-mir-148b-3p;hsa-mir-149-3p;hsa-mir-150-3p;hsa-mir-150-5p;hsa-mir-151a-5p;hsa-mir-15b-5p;hsa-mir-186-3p;hsa-mir-194-5p;hsa-mir-199a-5p;hsa-mir-19a-3p;hsa-mir-206…
GO:0045814	negative regulation of gene expression, epigenetic	1.60782e-05	0.000501083	'13/51	4.96478	BAZ2A;CHEK1;CREBZF;DNMT1;EZH2;HMGA2;HMGB1;KMT2D;LMNB2;RB1;SCMH1;SIRT1;SMARCA5	hsa-let-7a-5p;hsa-let-7c-5p;hsa-let-7e-5p;hsa-let-7g-3p;hsa-mir-106b-5p;hsa-mir-107;hsa-mir-10a-3p;hsa-mir-1237-3p;hsa-mir-126-3p;hsa-mir-1264;hsa-mir-137;hsa-mir-139-3p;hsa-mir-141-3p;hsa-mir-142-3p;hsa-mir-142-5p;hsa-mir-145-3p;hsa-mir-146a-3p;hsa-mir-148a-3p;hsa-mir-148b-3p;hsa-mir-149-3p;hsa-mir-150-3p;hsa-mir-150-5p;hsa-mir-151a-5p;hsa-mir-15b-5p;hsa-mir-186-3p;hsa-mir-191-3p;hsa-mir-194-5p;…
GO:0051054	positive regulation of DNA metabolic process	1.85902e-05	0.000566592	'20/108	3.30745	BRCA1;CEBPG;CTC1;EGFR;EREG;FGF2;HMGB1;MECP2;MRE11;MYC;PDGFB;PPP1R10;PRKD2;RAD51;SIRT1;SLX4;SMARCA5;TERF2;WT1;YY1	hsa-let-7a-5p;hsa-let-7c-5p;hsa-let-7e-5p;hsa-let-7g-3p;hsa-mir-106b-5p;hsa-mir-107;hsa-mir-1237-3p;hsa-mir-126-3p;hsa-mir-1290;hsa-mir-135a-3p;hsa-mir-135b-5p;hsa-mir-137;hsa-mir-139-3p;hsa-mir-142-3p;hsa-mir-142-5p;hsa-mir-148a-3p;hsa-mir-148b-3p;hsa-mir-149-3p;hsa-mir-150-5p;hsa-mir-151a-5p;hsa-mir-15b-5p;hsa-mir-181a-2-3p;hsa-mir-181c-3p;hsa-mir-184;hsa-mir-186-3p;hsa-mir-191-3p;hsa-mir-193a-…
GO:0030097	hemopoiesis	2.37096e-05	0.000692085	'19/101	3.37044	CEBPB;ETV6;FUT10;GLRX5;LYN;MKNK2;MYB;OGT;PDGFB;PRRC2C;RUNX3;SFRP1;TGFB1;TGFB2;TGFBR2;TGFBR3;TP53;WNT2B;ZFP36L2	hsa-let-7a-5p;hsa-let-7c-5p;hsa-let-7e-5p;hsa-let-7g-3p;hsa-mir-105-5p;hsa-mir-106b-5p;hsa-mir-107;hsa-mir-125b-1-3p;hsa-mir-1264;hsa-mir-135a-3p;hsa-mir-137;hsa-mir-141-3p;hsa-mir-142-3p;hsa-mir-142-5p;hsa-mir-145-3p;hsa-mir-148a-3p;hsa-mir-148b-3p;hsa-mir-149-3p;hsa-mir-150-3p;hsa-mir-150-5p;hsa-mir-151a-5p;hsa-mir-15b-5p;hsa-mir-184;hsa-mir-199a-5p;hsa-mir-19a-3p;hsa-mir-206;hsa-mir-215-5p;hsa…
GO:0022618	ribonucleoprotein complex assembly	3.65167e-05	0.000995801	'24/150	2.77498	AGO1;AGO2;AGO3;AGO4;CELF1;CELF2;COIL;DICER1;EIF2S3;EIF6;GCFC2;HNRNPC;HSP90AA1;ISY1;LSM4;POLR2D;PRMT7;RPF2;RPS14;RPS27;SRPK1;SRSF1;SRSF10;TRAF7	hsa-let-7a-5p;hsa-let-7c-5p;hsa-let-7e-5p;hsa-mir-106b-5p;hsa-mir-107;hsa-mir-10a-3p;hsa-mir-1237-3p;hsa-mir-137;hsa-mir-139-3p;hsa-mir-139-5p;hsa-mir-141-3p;hsa-mir-142-5p;hsa-mir-145-3p;hsa-mir-148a-3p;hsa-mir-148b-3p;hsa-mir-149-3p;hsa-mir-150-3p;hsa-mir-150-5p;hsa-mir-151a-5p;hsa-mir-15b-5p;hsa-mir-184;hsa-mir-186-3p;hsa-mir-191-3p;hsa-mir-193b-5p;hsa-mir-194-5p;hsa-mir-19a-3p;hsa-mir-204-3p;…
GO:0031334	positive regulation of protein-containing complex assembly	5.36318e-05	0.00132539	'18/98	3.27067	BCL2L11;DDX3X;DHX33;FNIP1;FSCN1;GNL3L;GSK3B;HSP90AA1;MAVS;PLCG2;PPP2CA;RAP1B;SH3GLB1;SYK;TGFB1;TNF;TP53;VEGFA	hsa-let-7a-5p;hsa-let-7c-5p;hsa-let-7e-5p;hsa-mir-105-5p;hsa-mir-106b-5p;hsa-mir-107;hsa-mir-1249-3p;hsa-mir-125b-1-3p;hsa-mir-126-3p;hsa-mir-1264;hsa-mir-137;hsa-mir-139-5p;hsa-mir-146a-3p;hsa-mir-148a-3p;hsa-mir-148b-3p;hsa-mir-149-3p;hsa-mir-150-3p;hsa-mir-150-5p;hsa-mir-151a-5p;hsa-mir-15b-5p;hsa-mir-184;hsa-mir-186-3p;hsa-mir-187-3p;hsa-mir-193a-5p;hsa-mir-193b-5p;hsa-mir-199a-3p;hsa-mir-199…
GO:0051170	import into nucleus	6.86196e-05	0.0016045	'15/74	3.69119	AKT1;E2F3;HNRNPA1;IPO7;IPO9;KPNA2;KPNA3;KPNA6;NUP50;PPP1R10;STAT3;STK4;SYK;TNPO1;TNPO2	hsa-let-7a-5p;hsa-let-7c-5p;hsa-let-7e-5p;hsa-let-7g-3p;hsa-mir-105-5p;hsa-mir-106b-5p;hsa-mir-107;hsa-mir-1237-3p;hsa-mir-126-3p;hsa-mir-135b-5p;hsa-mir-139-3p;hsa-mir-139-5p;hsa-mir-141-3p;hsa-mir-142-3p;hsa-mir-148a-3p;hsa-mir-149-3p;hsa-mir-150-5p;hsa-mir-15b-5p;hsa-mir-184;hsa-mir-186-3p;hsa-mir-193b-5p;hsa-mir-194-5p;hsa-mir-199a-3p;hsa-mir-199a-5p;hsa-mir-19a-3p;hsa-mir-204-3p;hsa-mir-206;…
GO:0061384	heart trabecula morphogenesis	8.08144e-05	0.00186098	'7/18	9.2056	BMPR1A;FKBP1A;POLR2D;RBPJ;TGFB2;TGFBR1;TGFBR3	hsa-let-7a-5p;hsa-let-7c-5p;hsa-let-7e-5p;hsa-mir-107;hsa-mir-1237-3p;hsa-mir-1264;hsa-mir-135b-5p;hsa-mir-137;hsa-mir-139-3p;hsa-mir-141-3p;hsa-mir-142-3p;hsa-mir-142-5p;hsa-mir-148a-3p;hsa-mir-151a-5p;hsa-mir-151b;hsa-mir-15b-5p;hsa-mir-193b-5p;hsa-mir-199a-5p;hsa-mir-204-3p;hsa-mir-218-5p;hsa-mir-223-5p;hsa-mir-27b-3p;hsa-mir-330-3p;hsa-mir-335-5p;hsa-mir-34c-3p;hsa-mir-374a-5p;hsa-mir-382-3p;…
GO:0048704	embryonic skeletal system morphogenesis	8.22736e-05	0.00187376	'9/30	6.20598	EIF4A3;HOXA3;HOXA9;HOXC4;PDGFRA;SOX11;TFAP2A;TGFBR1;TGFBR2	hsa-let-7a-5p;hsa-let-7c-5p;hsa-let-7e-5p;hsa-mir-105-5p;hsa-mir-106b-5p;hsa-mir-10a-3p;hsa-mir-126-3p;hsa-mir-135b-5p;hsa-mir-139-3p;hsa-mir-142-3p;hsa-mir-142-5p;hsa-mir-148b-3p;hsa-mir-149-3p;hsa-mir-151a-5p;hsa-mir-151b;hsa-mir-15b-5p;hsa-mir-181c-3p;hsa-mir-193a-5p;hsa-mir-199a-5p;hsa-mir-19a-3p;hsa-mir-204-3p;hsa-mir-21-3p;hsa-mir-212-3p;hsa-mir-218-5p;hsa-mir-222-3p;hsa-mir-27b-3p;hsa-mir-…
GO:0031396	regulation of protein ubiquitination	0.000116814	0.0024638	'19/113	2.93827	AKT1;AMER1;BRCA1;CAV1;CTNNB1;CUL3;FBXW7;FKBP1A;GNL3L;GSK3B;HSP90AA1;HSPA1B;HUWE1;MALT1;OGT;SOX4;TGFBR1;TNFAIP3;XIAP	hsa-let-7a-5p;hsa-let-7c-5p;hsa-let-7e-5p;hsa-mir-105-5p;hsa-mir-106b-5p;hsa-mir-107;hsa-mir-126-3p;hsa-mir-135b-5p;hsa-mir-137;hsa-mir-139-3p;hsa-mir-139-5p;hsa-mir-141-3p;hsa-mir-142-3p;hsa-mir-148a-3p;hsa-mir-148b-3p;hsa-mir-149-3p;hsa-mir-150-3p;hsa-mir-150-5p;hsa-mir-151a-5p;hsa-mir-151b;hsa-mir-15b-5p;hsa-mir-181a-2-3p;hsa-mir-184;hsa-mir-186-3p;hsa-mir-194-5p;hsa-mir-199a-3p;hsa-mir-199a-5…
GO:1904357	negative regulation of telomere maintenance via telomere lengthening	0.000123645	0.0025123	'8/25	6.81059	CTC1;GNL3L;HNRNPA1;HNRNPC;PARP1;SLX4;TERF2;TNKS2	hsa-let-7a-5p;hsa-let-7e-5p;hsa-mir-106b-5p;hsa-mir-1290;hsa-mir-137;hsa-mir-139-3p;hsa-mir-141-3p;hsa-mir-150-3p;hsa-mir-15b-5p;hsa-mir-184;hsa-mir-194-5p;hsa-mir-206;hsa-mir-218-5p;hsa-mir-223-3p;hsa-mir-23a-3p;hsa-mir-324-5p;hsa-mir-328-3p;hsa-mir-331-3p;hsa-mir-335-5p;hsa-mir-339-5p;hsa-mir-365a-5p;hsa-mir-370-3p;hsa-mir-372-3p;hsa-mir-373-3p;hsa-mir-378a-5p;hsa-mir-424-5p;hsa-mir-490-3p;hsa-…
GO:0030155	regulation of cell adhesion	0.000152341	0.002937	'22/144	2.62358	ABL2;ADAM22;ATXN3;CCR7;CXCL12;CXCL8;CXCR4;EFNA5;EPHA4;ERBB2;LYN;PLXNA1;PLXND1;PODXL;PPP1CB;PPP2CA;PRKD2;ROCK1;TNF;TNPO1;VEGFA;ZFHX3	hsa-let-7a-5p;hsa-let-7c-5p;hsa-let-7e-5p;hsa-mir-106b-5p;hsa-mir-107;hsa-mir-10a-3p;hsa-mir-1237-3p;hsa-mir-126-3p;hsa-mir-1264;hsa-mir-137;hsa-mir-139-5p;hsa-mir-142-3p;hsa-mir-142-5p;hsa-mir-146a-3p;hsa-mir-148a-3p;hsa-mir-148b-3p;hsa-mir-149-3p;hsa-mir-150-5p;hsa-mir-15b-5p;hsa-mir-186-3p;hsa-mir-187-3p;hsa-mir-193a-5p;hsa-mir-193b-5p;hsa-mir-199a-3p;hsa-mir-199a-5p;hsa-mir-19a-3p;hsa-mir-206…
GO:0035195	miRNA-mediated gene silencing	0.000168483	0.00318887	'8/26	6.43188	AGO2;AGO3;AGO4;DDX6;EIF6;NCBP2;TNRC6A;TNRC6B	hsa-let-7a-5p;hsa-let-7e-5p;hsa-mir-106b-5p;hsa-mir-107;hsa-mir-10a-3p;hsa-mir-1237-3p;hsa-mir-137;hsa-mir-139-5p;hsa-mir-145-3p;hsa-mir-148a-3p;hsa-mir-148b-3p;hsa-mir-149-3p;hsa-mir-150-5p;hsa-mir-15b-5p;hsa-mir-184;hsa-mir-186-3p;hsa-mir-193a-5p;hsa-mir-193b-5p;hsa-mir-19a-3p;hsa-mir-204-3p;hsa-mir-215-5p;hsa-mir-218-5p;hsa-mir-222-3p;hsa-mir-223-5p;hsa-mir-23a-3p;hsa-mir-27b-3p;hsa-mir-330-3p…
GO:0051384	response to glucocorticoid	0.000168483	0.00318887	'8/26	6.43188	BCL2L11;IL6;NR3C1;REST;SSTR2;TNF;ZFP36L1;ZFP36L2	hsa-let-7a-5p;hsa-let-7c-5p;hsa-mir-105-5p;hsa-mir-106b-5p;hsa-mir-107;hsa-mir-1237-3p;hsa-mir-125b-1-3p;hsa-mir-137;hsa-mir-142-3p;hsa-mir-142-5p;hsa-mir-145-3p;hsa-mir-148a-3p;hsa-mir-149-3p;hsa-mir-187-3p;hsa-mir-191-3p;hsa-mir-193b-5p;hsa-mir-19a-3p;hsa-mir-215-5p;hsa-mir-222-3p;hsa-mir-223-3p;hsa-mir-27b-3p;hsa-mir-30d-3p;hsa-mir-335-5p;hsa-mir-339-5p;hsa-mir-372-3p;hsa-mir-373-3p;hsa-mir-37…
GO:0042060	wound healing	0.000173057	0.00326055	'15/80	3.34939	ARL8B;DCBLD2;ERBB2;EREG;FGF2;FUT10;IGF1;MYH9;NF1;PDGFRA;PLPP3;SMAD3;TGFB2;TGFBR1;VPS4A	hsa-let-7a-5p;hsa-let-7c-5p;hsa-let-7e-5p;hsa-mir-105-5p;hsa-mir-106b-5p;hsa-mir-107;hsa-mir-10a-3p;hsa-mir-1290;hsa-mir-135a-3p;hsa-mir-135b-5p;hsa-mir-137;hsa-mir-139-3p;hsa-mir-139-5p;hsa-mir-141-3p;hsa-mir-142-3p;hsa-mir-142-5p;hsa-mir-145-3p;hsa-mir-146a-3p;hsa-mir-148a-3p;hsa-mir-148b-3p;hsa-mir-149-3p;hsa-mir-150-5p;hsa-mir-15b-5p;hsa-mir-181a-2-3p;hsa-mir-181c-3p;hsa-mir-184;hsa-mir-186-3…
GO:0048485	sympathetic nervous system development	0.000223039	0.00401955	'6/15	9.63754	CTNNB1;GDNF;NF1;SEMA3F;SOX11;SOX4	hsa-let-7e-5p;hsa-mir-106b-5p;hsa-mir-107;hsa-mir-139-3p;hsa-mir-142-3p;hsa-mir-148b-3p;hsa-mir-149-3p;hsa-mir-150-3p;hsa-mir-151a-5p;hsa-mir-19a-3p;hsa-mir-200a-5p;hsa-mir-21-3p;hsa-mir-212-3p;hsa-mir-27b-3p;hsa-mir-331-3p;hsa-mir-335-5p;hsa-mir-339-5p;hsa-mir-34c-3p;hsa-mir-370-3p;hsa-mir-374a-5p;hsa-mir-409-3p;hsa-mir-410-3p;hsa-mir-448;hsa-mir-455-5p;hsa-mir-532-3p;hsa-mir-539-5p;hsa-mir-656-…
GO:0030326	embryonic limb morphogenesis	0.000238278	0.00425136	'9/34	5.21191	CREBBP;CTNNB1;INTU;MBNL1;PTCH1;SALL1;SKI;TFAP2A;TGFB2	hsa-let-7e-5p;hsa-mir-106b-5p;hsa-mir-107;hsa-mir-10a-3p;hsa-mir-1249-3p;hsa-mir-1264;hsa-mir-135b-5p;hsa-mir-137;hsa-mir-141-3p;hsa-mir-142-3p;hsa-mir-142-5p;hsa-mir-148a-3p;hsa-mir-150-3p;hsa-mir-150-5p;hsa-mir-15b-5p;hsa-mir-186-3p;hsa-mir-193a-5p;hsa-mir-199a-5p;hsa-mir-19a-3p;hsa-mir-200a-5p;hsa-mir-21-3p;hsa-mir-212-3p;hsa-mir-218-5p;hsa-mir-222-3p;hsa-mir-331-3p;hsa-mir-335-5p;hsa-mir-338-…
GO:0060037	pharyngeal system development	0.000337302	0.00559247	'6/16	8.67332	BMPR1A;BMPR2;PTCH1;SIX4;TGFB2;TGFBR1	hsa-let-7c-5p;hsa-mir-106b-5p;hsa-mir-1237-3p;hsa-mir-1249-3p;hsa-mir-125b-1-3p;hsa-mir-1264;hsa-mir-135b-5p;hsa-mir-137;hsa-mir-139-3p;hsa-mir-141-3p;hsa-mir-142-3p;hsa-mir-142-5p;hsa-mir-148a-3p;hsa-mir-199a-5p;hsa-mir-19a-3p;hsa-mir-204-3p;hsa-mir-212-3p;hsa-mir-215-5p;hsa-mir-218-5p;hsa-mir-223-5p;hsa-mir-27b-3p;hsa-mir-335-5p;hsa-mir-34c-3p;hsa-mir-410-3p;hsa-mir-422a;hsa-mir-424-5p;hsa-mir-…
GO:1901099	negative regulation of signal transduction in absence of ligand	0.000344127	0.00559375	'7/22	6.74933	BCL2;BCL2L1;GDNF;HSPA1B;MCL1;TERT;TNF	hsa-let-7a-5p;hsa-let-7c-5p;hsa-let-7g-3p;hsa-mir-106b-5p;hsa-mir-126-3p;hsa-mir-1264;hsa-mir-139-5p;hsa-mir-141-3p;hsa-mir-142-3p;hsa-mir-148a-3p;hsa-mir-148b-3p;hsa-mir-149-3p;hsa-mir-15b-5p;hsa-mir-184;hsa-mir-187-3p;hsa-mir-19a-3p;hsa-mir-206;hsa-mir-212-3p;hsa-mir-215-5p;hsa-mir-218-5p;hsa-mir-324-5p;hsa-mir-328-3p;hsa-mir-331-3p;hsa-mir-335-5p;hsa-mir-339-5p;hsa-mir-378a-5p;hsa-mir-409-3p;h…
GO:0034097	response to cytokine	0.000446184	0.00694107	'19/125	2.60396	APP;BCL2;BCL2L1;CASP3;CASP8;CCR7;CD274;CXCR4;FOXA2;IFNLR1;IL6R;KHSRP;LIFR;MAP2K7;MCL1;NFAT5;NFKB1;PLSCR1;REL	hsa-let-7a-5p;hsa-let-7c-5p;hsa-let-7e-5p;hsa-let-7g-3p;hsa-mir-106b-5p;hsa-mir-107;hsa-mir-125b-1-3p;hsa-mir-126-3p;hsa-mir-1264;hsa-mir-1290;hsa-mir-135a-3p;hsa-mir-139-5p;hsa-mir-141-3p;hsa-mir-146a-3p;hsa-mir-148a-3p;hsa-mir-149-3p;hsa-mir-150-5p;hsa-mir-15b-5p;hsa-mir-184;hsa-mir-187-3p;hsa-mir-194-5p;hsa-mir-199a-3p;hsa-mir-199a-5p;hsa-mir-19b-1-5p;hsa-mir-204-3p;hsa-mir-206;hsa-mir-212-3p;…
GO:0048193	Golgi vesicle transport	0.000448783	0.00694107	'26/197	2.21322	ATL3;BICD2;CUL3;EHD3;ERGIC2;GOLGA4;KDELR1;LMAN2;MPPE1;PLPP3;RAB13;RAB1A;RAB8B;SAR1A;SCAMP1;SCAMP2;SEC16A;SLC10A7;SNX2;SURF4;TAPBP;TMED5;TMED7;TRAPPC10;TRAPPC2B;YIPF4	hsa-let-7a-5p;hsa-let-7c-5p;hsa-let-7e-5p;hsa-let-7g-3p;hsa-mir-106b-5p;hsa-mir-107;hsa-mir-1237-3p;hsa-mir-1290;hsa-mir-135a-3p;hsa-mir-139-3p;hsa-mir-139-5p;hsa-mir-141-3p;hsa-mir-142-3p;hsa-mir-142-5p;hsa-mir-148a-3p;hsa-mir-149-3p;hsa-mir-150-3p;hsa-mir-150-5p;hsa-mir-151a-5p;hsa-mir-151b;hsa-mir-15b-5p;hsa-mir-184;hsa-mir-186-3p;hsa-mir-191-3p;hsa-mir-193a-5p;hsa-mir-193b-5p;hsa-mir-194-5p;h…
GO:0010039	response to iron ion	0.000617706	0.00854758	'5/12	10.3191	BCL2;FXN;HIF1A;SLC11A2;TFAP2A	hsa-let-7a-5p;hsa-let-7c-5p;hsa-let-7e-5p;hsa-mir-106b-5p;hsa-mir-107;hsa-mir-10a-3p;hsa-mir-126-3p;hsa-mir-139-5p;hsa-mir-142-5p;hsa-mir-148a-3p;hsa-mir-149-3p;hsa-mir-15b-5p;hsa-mir-184;hsa-mir-193a-5p;hsa-mir-193b-5p;hsa-mir-199a-3p;hsa-mir-199a-5p;hsa-mir-206;hsa-mir-215-5p;hsa-mir-218-5p;hsa-mir-222-3p;hsa-mir-30d-3p;hsa-mir-338-5p;hsa-mir-339-5p;hsa-mir-374a-5p;hsa-mir-378a-5p;hsa-mir-424-5…
GO:1902745	positive regulation of lamellipodium organization	0.000636124	0.00864503	'8/31	5.0323	ACTR2;CORO1C;FSCN1;PIK3CA;PIK3R1;PLCE1;RREB1;WNT1	hsa-let-7a-5p;hsa-let-7e-5p;hsa-mir-106b-5p;hsa-mir-107;hsa-mir-126-3p;hsa-mir-137;hsa-mir-139-5p;hsa-mir-145-3p;hsa-mir-146a-3p;hsa-mir-148a-3p;hsa-mir-148b-3p;hsa-mir-149-3p;hsa-mir-15b-5p;hsa-mir-184;hsa-mir-19a-3p;hsa-mir-19b-1-5p;hsa-mir-215-5p;hsa-mir-218-5p;hsa-mir-23a-3p;hsa-mir-27b-3p;hsa-mir-328-3p;hsa-mir-335-5p;hsa-mir-370-3p;hsa-mir-373-3p;hsa-mir-378a-5p;hsa-mir-410-3p;hsa-mir-422a;…
GO:0045428	regulation of nitric oxide biosynthetic process	0.000717725	0.00953516	'9/39	4.34209	AKT1;CAV1;EDN1;HSP90AA1;KHSRP;KLF4;PTGS2;SMAD3;TNF	hsa-let-7a-5p;hsa-let-7c-5p;hsa-let-7e-5p;hsa-mir-105-5p;hsa-mir-106b-5p;hsa-mir-107;hsa-mir-126-3p;hsa-mir-135b-5p;hsa-mir-137;hsa-mir-139-5p;hsa-mir-142-5p;hsa-mir-145-3p;hsa-mir-148a-3p;hsa-mir-148b-3p;hsa-mir-149-3p;hsa-mir-15b-5p;hsa-mir-184;hsa-mir-187-3p;hsa-mir-194-5p;hsa-mir-199a-3p;hsa-mir-199a-5p;hsa-mir-19a-3p;hsa-mir-19b-1-5p;hsa-mir-206;hsa-mir-222-3p;hsa-mir-23a-3p;hsa-mir-27b-3p;h…
GO:0010935	regulation of macrophage cytokine production	0.000950264	0.011864	'5/13	9.02869	HLA-G;PLCG2;SIRT1;TGFB1;TGFB2	hsa-let-7a-5p;hsa-let-7c-5p;hsa-let-7e-5p;hsa-mir-1249-3p;hsa-mir-126-3p;hsa-mir-137;hsa-mir-141-3p;hsa-mir-142-5p;hsa-mir-148a-3p;hsa-mir-148b-3p;hsa-mir-149-3p;hsa-mir-15b-5p;hsa-mir-199a-5p;hsa-mir-215-5p;hsa-mir-331-3p;hsa-mir-335-5p;hsa-mir-373-3p;hsa-mir-422a;hsa-mir-628-5p;hsa-mir-663a;hsa-mir-744-5p;hsa-mir-93-5p;hsa-mir-98-5p
GO:0031065	positive regulation of histone deacetylation	0.000950264	0.011864	'5/13	9.02869	BAZ2A;PRKD2;SIRT1;SMARCA5;VEGFA	hsa-let-7a-5p;hsa-let-7c-5p;hsa-let-7g-3p;hsa-mir-106b-5p;hsa-mir-107;hsa-mir-126-3p;hsa-mir-142-5p;hsa-mir-146a-3p;hsa-mir-150-5p;hsa-mir-151a-5p;hsa-mir-15b-5p;hsa-mir-199a-3p;hsa-mir-199a-5p;hsa-mir-206;hsa-mir-215-5p;hsa-mir-23a-3p;hsa-mir-27b-3p;hsa-mir-328-3p;hsa-mir-330-3p;hsa-mir-331-3p;hsa-mir-335-5p;hsa-mir-372-3p;hsa-mir-373-3p;hsa-mir-374a-5p;hsa-mir-410-3p;hsa-mir-422a;hsa-mir-424-5p…
GO:0062009	secondary palate development	0.000950264	0.011864	'5/13	9.02869	SMAD2;SMAD4;TGFB2;TGFBR2;TGFBR3	hsa-let-7a-5p;hsa-let-7c-5p;hsa-let-7e-5p;hsa-mir-106b-5p;hsa-mir-107;hsa-mir-137;hsa-mir-141-3p;hsa-mir-142-5p;hsa-mir-148a-3p;hsa-mir-15b-5p;hsa-mir-199a-5p;hsa-mir-19a-3p;hsa-mir-206;hsa-mir-212-3p;hsa-mir-218-5p;hsa-mir-27b-3p;hsa-mir-324-5p;hsa-mir-330-3p;hsa-mir-335-5p;hsa-mir-370-3p;hsa-mir-372-3p;hsa-mir-373-3p;hsa-mir-374a-3p;hsa-mir-382-3p;hsa-mir-409-3p;hsa-mir-422a;hsa-mir-424-5p;hsa-…
GO:0001836	release of cytochrome c from mitochondria	0.000965453	0.0119846	'6/19	6.67071	BCL2;BCL2L1;FZD9;MCL1;SOD2;TIMM50	hsa-let-7a-5p;hsa-let-7c-5p;hsa-let-7e-5p;hsa-let-7g-3p;hsa-mir-106b-5p;hsa-mir-10a-3p;hsa-mir-125b-1-3p;hsa-mir-126-3p;hsa-mir-1264;hsa-mir-139-5p;hsa-mir-141-3p;hsa-mir-142-5p;hsa-mir-145-3p;hsa-mir-146a-3p;hsa-mir-148a-3p;hsa-mir-149-3p;hsa-mir-150-3p;hsa-mir-150-5p;hsa-mir-15b-5p;hsa-mir-181c-3p;hsa-mir-184;hsa-mir-186-3p;hsa-mir-199a-3p;hsa-mir-200a-5p;hsa-mir-206;hsa-mir-212-3p;hsa-mir-215-…
GO:0010501	RNA secondary structure unwinding	0.00100329	0.0119846	'4/8	14.4378	AGO2;AGO3;AGO4;DDX3X	hsa-let-7a-5p;hsa-let-7e-5p;hsa-mir-106b-5p;hsa-mir-107;hsa-mir-1237-3p;hsa-mir-137;hsa-mir-145-3p;hsa-mir-146a-3p;hsa-mir-148a-3p;hsa-mir-148b-3p;hsa-mir-149-3p;hsa-mir-150-5p;hsa-mir-15b-5p;hsa-mir-184;hsa-mir-186-3p;hsa-mir-199a-5p;hsa-mir-19a-3p;hsa-mir-204-3p;hsa-mir-215-5p;hsa-mir-222-3p;hsa-mir-223-5p;hsa-mir-335-5p;hsa-mir-34c-3p;hsa-mir-372-3p;hsa-mir-373-3p;hsa-mir-378a-5p;hsa-mir-382-3…
GO:0090209	negative regulation of triglyceride metabolic process	0.00100329	0.0119846	'4/8	14.4378	FBXW7;SIK1;SIRT1;SREBF1	hsa-let-7a-5p;hsa-let-7c-5p;hsa-let-7e-5p;hsa-mir-106b-5p;hsa-mir-107;hsa-mir-126-3p;hsa-mir-142-3p;hsa-mir-142-5p;hsa-mir-148a-3p;hsa-mir-148b-3p;hsa-mir-149-3p;hsa-mir-15b-5p;hsa-mir-199a-5p;hsa-mir-215-5p;hsa-mir-223-3p;hsa-mir-223-5p;hsa-mir-331-3p;hsa-mir-335-5p;hsa-mir-372-3p;hsa-mir-373-3p;hsa-mir-424-5p;hsa-mir-495-3p;hsa-mir-532-3p;hsa-mir-656-3p;hsa-mir-671-5p;hsa-mir-744-5p;hsa-mir-770…
GO:1902003	regulation of amyloid-beta formation	0.000997042	0.0119846	'8/33	4.62922	APEX1;CASP3;EPHA4;GGA3;IGF1;PRNP;ROCK1;TNF	hsa-let-7a-5p;hsa-let-7c-5p;hsa-let-7e-5p;hsa-mir-106b-5p;hsa-mir-10a-3p;hsa-mir-125b-1-3p;hsa-mir-126-3p;hsa-mir-135a-3p;hsa-mir-148a-3p;hsa-mir-148b-3p;hsa-mir-149-3p;hsa-mir-15b-5p;hsa-mir-187-3p;hsa-mir-199a-3p;hsa-mir-19a-3p;hsa-mir-215-5p;hsa-mir-223-5p;hsa-mir-23a-3p;hsa-mir-27b-3p;hsa-mir-335-5p;hsa-mir-374a-5p;hsa-mir-409-3p;hsa-mir-490-3p;hsa-mir-495-3p;hsa-mir-539-5p;hsa-mir-574-5p;hsa…
GO:0071222	cellular response to lipopolysaccharide	0.00108193	0.0127042	'18/124	2.46498	CD274;CXCL2;CXCL8;HMGB1;HMGB2;IL6;LYN;MAPK14;MEF2C;MTDH;NFKB1;PABPN1;PDCD4;PLCG2;TGFB1;TNF;TNFAIP3;TNIP3	hsa-let-7a-5p;hsa-let-7c-5p;hsa-let-7e-5p;hsa-let-7g-3p;hsa-mir-106b-5p;hsa-mir-107;hsa-mir-1237-3p;hsa-mir-1249-3p;hsa-mir-135b-5p;hsa-mir-137;hsa-mir-139-3p;hsa-mir-139-5p;hsa-mir-141-3p;hsa-mir-142-3p;hsa-mir-145-3p;hsa-mir-148a-3p;hsa-mir-148b-3p;hsa-mir-149-3p;hsa-mir-150-5p;hsa-mir-151a-5p;hsa-mir-151b;hsa-mir-15b-5p;hsa-mir-181a-2-3p;hsa-mir-186-3p;hsa-mir-187-3p;hsa-mir-191-3p;hsa-mir-194…
GO:0006996	organelle organization	0.00109383	0.012746	'44/418	1.71802	ABI2;AGTPBP1;ANK1;ATL3;CAV1;CAV2;CEP55;DYRK3;FMNL2;GABPB1;LYSMD3;MTOR;MTX3;MYC;NCKIPSD;NOA1;PAK4;PARP1;PDZD8;PLCE1;RAB14;RAB18;RAB1A;RAB34;RB1;REEP5;SAR1A;SEC16A;SEC23IP;SLC25A33;SURF4;TERT;TJAP1;TMED7;TNFAIP3;UBXN2A;UBXN2B;USP6NL;VPS4A;WASF3;WASL;YME1L1;ZMYM3;ZRANB1	hsa-let-7a-5p;hsa-let-7c-5p;hsa-let-7e-5p;hsa-let-7g-3p;hsa-mir-105-5p;hsa-mir-106b-5p;hsa-mir-107;hsa-mir-1237-3p;hsa-mir-1290;hsa-mir-134-3p;hsa-mir-135a-3p;hsa-mir-135b-5p;hsa-mir-137;hsa-mir-139-5p;hsa-mir-141-3p;hsa-mir-142-3p;hsa-mir-142-5p;hsa-mir-145-3p;hsa-mir-148a-3p;hsa-mir-148b-3p;hsa-mir-149-3p;hsa-mir-150-5p;hsa-mir-151a-5p;hsa-mir-151b;hsa-mir-15b-5p;hsa-mir-181a-2-3p;hsa-mir-181c-…
GO:0061024	membrane organization	0.00121906	0.0140361	'22/167	2.20469	AAK1;CEP55;CORO1C;EGFR;EXOC8;FCHO2;HSPA8;LMNB2;MFN2;REEP4;REEP5;SAR1A;SH3GLB1;SPTBN1;SYNGR2;TIMM50;TMEM170A;TMEM33;UBXN2A;UBXN2B;VPS4A;WASL	hsa-let-7a-5p;hsa-let-7c-5p;hsa-let-7e-5p;hsa-let-7g-3p;hsa-mir-105-5p;hsa-mir-106b-5p;hsa-mir-107;hsa-mir-1237-3p;hsa-mir-1290;hsa-mir-137;hsa-mir-139-3p;hsa-mir-142-3p;hsa-mir-142-5p;hsa-mir-145-3p;hsa-mir-146a-3p;hsa-mir-148a-3p;hsa-mir-148b-3p;hsa-mir-149-3p;hsa-mir-150-3p;hsa-mir-150-5p;hsa-mir-151a-5p;hsa-mir-15b-5p;hsa-mir-181a-2-3p;hsa-mir-186-3p;hsa-mir-199a-3p;hsa-mir-19a-3p;hsa-mir-19b…
GO:0000281	mitotic cytokinesis	0.00129701	0.0146555	'11/59	3.31882	CENPA;CEP55;CKAP2;EXOC8;INCENP;RACGAP1;RHOB;ROCK1;SON;SPTBN1;STMN1	hsa-let-7a-5p;hsa-let-7c-5p;hsa-let-7e-5p;hsa-let-7g-3p;hsa-mir-106b-5p;hsa-mir-107;hsa-mir-126-3p;hsa-mir-135a-3p;hsa-mir-142-3p;hsa-mir-142-5p;hsa-mir-148a-3p;hsa-mir-148b-3p;hsa-mir-149-3p;hsa-mir-15b-5p;hsa-mir-187-3p;hsa-mir-193b-5p;hsa-mir-199a-3p;hsa-mir-19a-3p;hsa-mir-21-3p;hsa-mir-215-5p;hsa-mir-218-5p;hsa-mir-222-3p;hsa-mir-223-3p;hsa-mir-24-1-5p;hsa-mir-30d-3p;hsa-mir-331-3p;hsa-mir-33…
GO:0090316	positive regulation of intracellular protein transport	0.00130468	0.0146555	'18/126	2.41907	AKT2;ANP32B;ERBB2;FBXW7;GSK3B;HRAS;HUWE1;MAVS;MIEF1;PIK3R1;PRNP;SAR1A;SH3GLB1;SMAD3;TGFB1;TMEM30A;TMEM30B;YWHAE	hsa-let-7a-5p;hsa-let-7c-5p;hsa-let-7e-5p;hsa-let-7g-3p;hsa-mir-106b-5p;hsa-mir-107;hsa-mir-125b-1-3p;hsa-mir-126-3p;hsa-mir-137;hsa-mir-139-3p;hsa-mir-139-5p;hsa-mir-142-3p;hsa-mir-142-5p;hsa-mir-145-3p;hsa-mir-146a-3p;hsa-mir-148a-3p;hsa-mir-148b-3p;hsa-mir-149-3p;hsa-mir-150-5p;hsa-mir-151a-5p;hsa-mir-151b;hsa-mir-15b-5p;hsa-mir-184;hsa-mir-193a-5p;hsa-mir-193b-5p;hsa-mir-199a-5p;hsa-mir-19a-3…
GO:0045840	positive regulation of mitotic nuclear division	0.00150549	0.0164651	'8/35	4.28585	CDC23;CUL3;EDN1;EPGN;EREG;IGF1;PDGFB;RB1	hsa-let-7a-5p;hsa-let-7c-5p;hsa-let-7e-5p;hsa-mir-106b-5p;hsa-mir-10a-3p;hsa-mir-135a-3p;hsa-mir-139-5p;hsa-mir-141-3p;hsa-mir-145-3p;hsa-mir-149-3p;hsa-mir-150-5p;hsa-mir-15b-5p;hsa-mir-184;hsa-mir-186-3p;hsa-mir-199a-3p;hsa-mir-199a-5p;hsa-mir-19a-3p;hsa-mir-19b-1-5p;hsa-mir-212-3p;hsa-mir-215-5p;hsa-mir-218-5p;hsa-mir-223-5p;hsa-mir-30d-3p;hsa-mir-335-5p;hsa-mir-339-5p;hsa-mir-372-3p;hsa-mir-3…
GO:0001822	kidney development	0.00193204	0.019665	'12/71	2.94607	FOXC1;GDNF;HAS2;NF1;PYGO1;SALL1;SOX4;TFAP2A;TGFB2;TGFBR1;VEGFA;WT1	hsa-let-7a-5p;hsa-let-7c-5p;hsa-let-7e-5p;hsa-mir-106b-5p;hsa-mir-107;hsa-mir-10a-3p;hsa-mir-126-3p;hsa-mir-1290;hsa-mir-134-3p;hsa-mir-135b-5p;hsa-mir-137;hsa-mir-139-3p;hsa-mir-141-3p;hsa-mir-142-3p;hsa-mir-142-5p;hsa-mir-148a-3p;hsa-mir-148b-3p;hsa-mir-150-5p;hsa-mir-151a-5p;hsa-mir-15b-5p;hsa-mir-181a-2-3p;hsa-mir-186-3p;hsa-mir-193a-5p;hsa-mir-199a-3p;hsa-mir-199a-5p;hsa-mir-19a-3p;hsa-mir-2…
GO:0010256	endomembrane system organization	0.00206878	0.0208134	'24/196	2.0278	ATL3;CAV2;EXOC8;HOOK1;HOOK3;LMNB2;LYSMD3;PLEKHA3;RAB1A;RAB22A;REEP4;REEP5;SEC16A;SEC23IP;SPTBN1;SURF4;SYNGR2;TJAP1;TMED7;TMEM170A;UBXN2A;UBXN2B;USP6NL;VPS4A	hsa-let-7a-5p;hsa-let-7c-5p;hsa-let-7e-5p;hsa-let-7g-3p;hsa-mir-106b-5p;hsa-mir-107;hsa-mir-1237-3p;hsa-mir-1249-3p;hsa-mir-1290;hsa-mir-134-3p;hsa-mir-139-3p;hsa-mir-139-5p;hsa-mir-142-3p;hsa-mir-142-5p;hsa-mir-145-3p;hsa-mir-148a-3p;hsa-mir-149-3p;hsa-mir-150-3p;hsa-mir-150-5p;hsa-mir-15b-5p;hsa-mir-181a-2-3p;hsa-mir-181c-3p;hsa-mir-186-3p;hsa-mir-191-3p;hsa-mir-193a-5p;hsa-mir-194-5p;hsa-mir-1…
GO:0050821	protein stabilization	0.00218617	0.0217829	'25/208	1.9857	AAK1;ATF7IP;ATP1B3;CDC37;CSNK2A1;EPHA4;FBXW7;HIP1;HSP90AA1;HSPA1B;IGF1;MCM8;MDM4;PARVA;PFN1;PIK3R1;PLPP3;PTEN;RAB21;SEC16A;SOX4;STK4;TSPAN1;VHL;WIZ	hsa-let-7a-5p;hsa-let-7c-5p;hsa-let-7e-5p;hsa-mir-105-5p;hsa-mir-106b-5p;hsa-mir-107;hsa-mir-10a-3p;hsa-mir-1237-3p;hsa-mir-126-3p;hsa-mir-134-3p;hsa-mir-139-3p;hsa-mir-139-5p;hsa-mir-141-3p;hsa-mir-142-3p;hsa-mir-142-5p;hsa-mir-145-3p;hsa-mir-148a-3p;hsa-mir-148b-3p;hsa-mir-149-3p;hsa-mir-150-5p;hsa-mir-151a-5p;hsa-mir-15b-5p;hsa-mir-184;hsa-mir-186-3p;hsa-mir-193a-5p;hsa-mir-193b-5p;hsa-mir-199…
GO:0038095	Fc-epsilon receptor signaling pathway	0.00224454	0.0221514	'6/22	5.41908	LYN;MAP2K7;PLCG2;SYK;VAV2;VAV3	hsa-let-7a-5p;hsa-let-7c-5p;hsa-let-7e-5p;hsa-mir-1249-3p;hsa-mir-125b-1-3p;hsa-mir-148a-3p;hsa-mir-149-3p;hsa-mir-15b-5p;hsa-mir-199a-5p;hsa-mir-218-5p;hsa-mir-222-3p;hsa-mir-23a-3p;hsa-mir-30d-3p;hsa-mir-331-3p;hsa-mir-335-5p;hsa-mir-365a-5p;hsa-mir-424-5p;hsa-mir-455-5p;hsa-mir-532-5p;hsa-mir-628-5p;hsa-mir-663a;hsa-mir-671-5p;hsa-mir-98-5p;hsa-mir-99b-3p
GO:0042113	B cell activation	0.00237991	0.0233209	'14/92	2.60124	AKAP17A;BCL2;CASP8;CEBPG;DNAJB9;FNIP1;LAX1;MALT1;MEF2C;PIK3R1;PIK3R3;PLCG2;PRKCB;ZBTB7A	hsa-let-7a-5p;hsa-let-7c-5p;hsa-let-7e-5p;hsa-mir-106b-5p;hsa-mir-107;hsa-mir-1249-3p;hsa-mir-126-3p;hsa-mir-1264;hsa-mir-1290;hsa-mir-135b-5p;hsa-mir-137;hsa-mir-139-3p;hsa-mir-139-5p;hsa-mir-141-3p;hsa-mir-142-3p;hsa-mir-142-5p;hsa-mir-148a-3p;hsa-mir-148b-3p;hsa-mir-149-3p;hsa-mir-150-5p;hsa-mir-15b-5p;hsa-mir-184;hsa-mir-186-3p;hsa-mir-193a-5p;hsa-mir-199a-5p;hsa-mir-19a-3p;hsa-mir-19b-1-5p;h…
GO:0003093	regulation of glomerular filtration	0.00247506	0.023748	'3/5	21.6424	F2R;F2RL1;PDGFB	hsa-let-7a-5p;hsa-let-7c-5p;hsa-let-7e-5p;hsa-mir-106b-5p;hsa-mir-150-5p;hsa-mir-184;hsa-mir-186-3p;hsa-mir-223-5p;hsa-mir-372-3p;hsa-mir-373-3p;hsa-mir-378a-5p;hsa-mir-410-3p;hsa-mir-488-3p;hsa-mir-511-3p;hsa-mir-744-3p;hsa-mir-744-5p;hsa-mir-93-5p;hsa-mir-98-5p
GO:0015917	aminophospholipid transport	0.00247506	0.023748	'3/5	21.6424	SCARB2;TMEM30A;TMEM30B	hsa-mir-142-5p;hsa-mir-151a-5p;hsa-mir-151b;hsa-mir-215-5p;hsa-mir-222-3p;hsa-mir-335-5p;hsa-mir-656-3p;hsa-mir-7-5p;hsa-mir-99a-5p;hsa-mir-99b-3p;hsa-mir-99b-5p
GO:1900125	regulation of hyaluronan biosynthetic process	0.00247506	0.023748	'3/5	21.6424	NFKB1;PDGFB;TGFB1	hsa-let-7a-5p;hsa-let-7c-5p;hsa-let-7e-5p;hsa-mir-106b-5p;hsa-mir-139-5p;hsa-mir-15b-5p;hsa-mir-184;hsa-mir-199a-5p;hsa-mir-422a;hsa-mir-488-3p;hsa-mir-663a;hsa-mir-744-5p;hsa-mir-93-5p;hsa-mir-98-5p
GO:1901888	regulation of cell junction assembly	0.00287186	0.025878	'6/23	5.10004	MEF2C;RAP1A;RAP1B;ROCK1;SETD5;TJP1	hsa-let-7c-5p;hsa-let-7e-5p;hsa-mir-105-5p;hsa-mir-107;hsa-mir-10a-3p;hsa-mir-126-3p;hsa-mir-135a-3p;hsa-mir-135b-5p;hsa-mir-139-3p;hsa-mir-139-5p;hsa-mir-148a-3p;hsa-mir-148b-3p;hsa-mir-194-5p;hsa-mir-19a-3p;hsa-mir-212-3p;hsa-mir-223-3p;hsa-mir-23a-3p;hsa-mir-27b-3p;hsa-mir-335-5p;hsa-mir-374a-5p;hsa-mir-422a;hsa-mir-448;hsa-mir-494-3p;hsa-mir-539-5p;hsa-mir-584-5p
GO:0000045	autophagosome assembly	0.00290622	0.0259618	'11/65	2.94912	ATG12;ATG2A;ATP2A2;MFN2;RAB1A;TOM1;TP53INP1;UBXN2A;UBXN2B;ULK2;WDR45B	hsa-let-7a-5p;hsa-let-7c-5p;hsa-let-7e-5p;hsa-let-7g-3p;hsa-mir-106b-5p;hsa-mir-107;hsa-mir-126-3p;hsa-mir-1264;hsa-mir-1290;hsa-mir-139-3p;hsa-mir-142-3p;hsa-mir-142-5p;hsa-mir-146a-3p;hsa-mir-149-3p;hsa-mir-150-5p;hsa-mir-15b-5p;hsa-mir-19a-3p;hsa-mir-212-3p;hsa-mir-215-5p;hsa-mir-218-5p;hsa-mir-222-3p;hsa-mir-223-5p;hsa-mir-27b-3p;hsa-mir-30d-3p;hsa-mir-324-5p;hsa-mir-331-3p;hsa-mir-335-5p;hsa…
GO:0043933	protein-containing complex organization	0.00324615	0.0284467	'17/126	2.26183	APBA1;CAPZA1;CAPZA2;CREBBP;IKBKG;KPNA3;MDM2;MDM4;NUP205;PDE4DIP;SOX9;TAPBP;TEAD1;TP53;TRAF1;WASF3;WASL	hsa-let-7a-5p;hsa-let-7c-5p;hsa-let-7e-5p;hsa-mir-105-5p;hsa-mir-106b-5p;hsa-mir-107;hsa-mir-1237-3p;hsa-mir-125b-1-3p;hsa-mir-1264;hsa-mir-1290;hsa-mir-135b-5p;hsa-mir-139-5p;hsa-mir-141-3p;hsa-mir-142-3p;hsa-mir-142-5p;hsa-mir-148a-3p;hsa-mir-148b-3p;hsa-mir-149-3p;hsa-mir-150-3p;hsa-mir-150-5p;hsa-mir-151a-5p;hsa-mir-15b-5p;hsa-mir-181a-2-3p;hsa-mir-186-3p;hsa-mir-194-5p;hsa-mir-199a-5p;hsa-mi…
GO:0070507	regulation of microtubule cytoskeleton organization	0.00368749	0.0312569	'8/40	3.61522	BICD2;EFNA5;GSK3B;PRKAA1;PRKAA2;ROCK1;STMN1;TAOK1	hsa-mir-106b-5p;hsa-mir-10a-3p;hsa-mir-126-3p;hsa-mir-1290;hsa-mir-137;hsa-mir-141-3p;hsa-mir-142-3p;hsa-mir-142-5p;hsa-mir-148a-3p;hsa-mir-148b-3p;hsa-mir-15b-5p;hsa-mir-181a-2-3p;hsa-mir-193b-5p;hsa-mir-194-5p;hsa-mir-199a-5p;hsa-mir-19a-3p;hsa-mir-222-3p;hsa-mir-223-3p;hsa-mir-223-5p;hsa-mir-27b-3p;hsa-mir-30d-3p;hsa-mir-335-5p;hsa-mir-372-3p;hsa-mir-373-3p;hsa-mir-374a-5p;hsa-mir-378a-5p;hsa-…
GO:0080135	regulation of cellular response to stress	0.00382169	0.0322626	'15/107	2.36299	BRCA1;CREBBP;DYRK3;GSK3B;MTOR;NPM1;RAD51;RFWD3;SIRT1;SLC38A2;SOX4;SUPT7L;USP22;VHL;YY1	hsa-let-7a-5p;hsa-let-7c-5p;hsa-let-7e-5p;hsa-mir-106b-5p;hsa-mir-107;hsa-mir-126-3p;hsa-mir-1264;hsa-mir-1290;hsa-mir-137;hsa-mir-139-3p;hsa-mir-142-3p;hsa-mir-142-5p;hsa-mir-148a-3p;hsa-mir-148b-3p;hsa-mir-149-3p;hsa-mir-151a-5p;hsa-mir-15b-5p;hsa-mir-193a-5p;hsa-mir-193b-5p;hsa-mir-199a-3p;hsa-mir-199a-5p;hsa-mir-19a-3p;hsa-mir-204-3p;hsa-mir-21-3p;hsa-mir-212-3p;hsa-mir-215-5p;hsa-mir-218-5p;…
GO:0050796	regulation of insulin secretion	0.00393772	0.0328407	'13/87	2.54457	ACSL4;CLOCK;EFNA5;FOXA2;FOXO1;IL6;IRS1;MIDN;POLR2D;REST;SFRP1;SOX4;TNF	hsa-let-7a-5p;hsa-let-7c-5p;hsa-let-7e-5p;hsa-mir-105-5p;hsa-mir-106b-5p;hsa-mir-107;hsa-mir-10a-3p;hsa-mir-126-3p;hsa-mir-1290;hsa-mir-135b-5p;hsa-mir-139-3p;hsa-mir-141-3p;hsa-mir-142-3p;hsa-mir-142-5p;hsa-mir-148a-3p;hsa-mir-151a-5p;hsa-mir-15b-5p;hsa-mir-186-3p;hsa-mir-187-3p;hsa-mir-191-3p;hsa-mir-199a-3p;hsa-mir-19a-3p;hsa-mir-206;hsa-mir-21-3p;hsa-mir-212-3p;hsa-mir-222-3p;hsa-mir-223-3p;h…
GO:0008361	regulation of cell size	0.00450725	0.0356538	'6/25	4.56271	EDN1;MTOR;PTEN;RDX;VAV2;VAV3	hsa-let-7a-5p;hsa-let-7c-5p;hsa-let-7e-5p;hsa-mir-105-5p;hsa-mir-106b-5p;hsa-mir-107;hsa-mir-141-3p;hsa-mir-142-5p;hsa-mir-148a-3p;hsa-mir-15b-5p;hsa-mir-193a-5p;hsa-mir-199a-3p;hsa-mir-199a-5p;hsa-mir-19a-3p;hsa-mir-19b-1-5p;hsa-mir-200a-5p;hsa-mir-21-3p;hsa-mir-218-5p;hsa-mir-222-3p;hsa-mir-23a-3p;hsa-mir-30d-3p;hsa-mir-331-3p;hsa-mir-373-3p;hsa-mir-409-3p;hsa-mir-424-5p;hsa-mir-455-5p;hsa-mir-…
GO:1903055	positive regulation of extracellular matrix organization	0.00481767	0.0359806	'5/18	5.55463	FSCN1;IL6;RB1;SMAD3;TGFB1	hsa-let-7a-5p;hsa-let-7c-5p;hsa-mir-106b-5p;hsa-mir-107;hsa-mir-141-3p;hsa-mir-142-3p;hsa-mir-142-5p;hsa-mir-145-3p;hsa-mir-15b-5p;hsa-mir-184;hsa-mir-199a-5p;hsa-mir-212-3p;hsa-mir-215-5p;hsa-mir-223-3p;hsa-mir-23a-3p;hsa-mir-335-5p;hsa-mir-422a;hsa-mir-424-5p;hsa-mir-494-3p;hsa-mir-501-3p;hsa-mir-502-3p;hsa-mir-539-5p;hsa-mir-663a;hsa-mir-744-5p;hsa-mir-93-5p;hsa-mir-98-5p;hsa-mir-99a-5p
GO:1905063	regulation of vascular associated smooth muscle cell differentiation	0.00471115	0.0359806	'3/6	14.4275	NFATC2;PDCD4;PDGFB	hsa-let-7a-5p;hsa-let-7c-5p;hsa-let-7e-5p;hsa-mir-106b-5p;hsa-mir-10a-3p;hsa-mir-150-5p;hsa-mir-15b-5p;hsa-mir-184;hsa-mir-21-3p;hsa-mir-218-5p;hsa-mir-330-3p;hsa-mir-335-5p;hsa-mir-488-3p;hsa-mir-496;hsa-mir-744-3p;hsa-mir-93-5p;hsa-mir-98-5p
GO:0046034	ATP metabolic process	0.00548004	0.0397806	'7/34	3.74722	AK4;ALDOA;HSPA1B;HSPA8;NUDT5;PARP1;TGFB1	hsa-let-7a-5p;hsa-let-7c-5p;hsa-let-7e-5p;hsa-mir-105-5p;hsa-mir-106b-5p;hsa-mir-1237-3p;hsa-mir-142-3p;hsa-mir-142-5p;hsa-mir-149-3p;hsa-mir-150-5p;hsa-mir-151a-5p;hsa-mir-151b;hsa-mir-15b-5p;hsa-mir-186-3p;hsa-mir-193b-5p;hsa-mir-200a-5p;hsa-mir-212-3p;hsa-mir-218-5p;hsa-mir-223-3p;hsa-mir-27b-3p;hsa-mir-324-5p;hsa-mir-328-3p;hsa-mir-331-3p;hsa-mir-335-5p;hsa-mir-338-5p;hsa-mir-339-5p;hsa-mir-3…
GO:0010649	regulation of cell communication by electrical coupling	0.00575069	0.0410269	'4/12	7.21737	CALM1;CALM2;CAV1;SLC8A1	hsa-let-7g-3p;hsa-mir-106b-5p;hsa-mir-107;hsa-mir-1290;hsa-mir-142-3p;hsa-mir-142-5p;hsa-mir-146a-3p;hsa-mir-194-5p;hsa-mir-199a-5p;hsa-mir-19a-3p;hsa-mir-19b-1-5p;hsa-mir-206;hsa-mir-21-3p;hsa-mir-338-5p;hsa-mir-382-3p;hsa-mir-410-3p;hsa-mir-494-3p;hsa-mir-511-3p;hsa-mir-539-5p;hsa-mir-598-3p;hsa-mir-660-3p;hsa-mir-7-5p;hsa-mir-93-5p
GO:1902904	negative regulation of supramolecular fiber organization	0.00583349	0.0414748	'11/71	2.65335	CKAP2;DYRK1A;HSPA8;LDLR;PFN1;PIK3CA;SMAD4;STMN1;TAOK1;TUBB4A;TWF1	hsa-let-7a-5p;hsa-let-7c-5p;hsa-let-7e-5p;hsa-mir-105-5p;hsa-mir-106b-5p;hsa-mir-107;hsa-mir-126-3p;hsa-mir-1290;hsa-mir-134-3p;hsa-mir-139-5p;hsa-mir-142-3p;hsa-mir-142-5p;hsa-mir-148a-3p;hsa-mir-148b-3p;hsa-mir-150-5p;hsa-mir-151a-5p;hsa-mir-15b-5p;hsa-mir-181a-2-3p;hsa-mir-193b-5p;hsa-mir-199a-5p;hsa-mir-19a-3p;hsa-mir-206;hsa-mir-212-3p;hsa-mir-215-5p;hsa-mir-222-3p;hsa-mir-223-3p;hsa-mir-223…
GO:0048566	embryonic digestive tract development	0.00619346	0.0430015	'5/19	5.1576	PDGFRA;SALL1;SOX11;TGFB2;TNF	hsa-let-7e-5p;hsa-mir-105-5p;hsa-mir-107;hsa-mir-137;hsa-mir-139-3p;hsa-mir-141-3p;hsa-mir-142-5p;hsa-mir-148a-3p;hsa-mir-148b-3p;hsa-mir-149-3p;hsa-mir-15b-5p;hsa-mir-187-3p;hsa-mir-199a-5p;hsa-mir-19a-3p;hsa-mir-21-3p;hsa-mir-212-3p;hsa-mir-218-5p;hsa-mir-335-5p;hsa-mir-339-5p;hsa-mir-422a;hsa-mir-424-5p;hsa-mir-455-5p;hsa-mir-539-5p;hsa-mir-628-5p;hsa-mir-744-5p
GO:0150077	regulation of neuroinflammatory response	0.00619346	0.0430015	'5/19	5.1576	IGF1;IL6;PLCG2;PTGS2;TNF	hsa-let-7a-5p;hsa-let-7c-5p;hsa-let-7e-5p;hsa-mir-107;hsa-mir-10a-3p;hsa-mir-1249-3p;hsa-mir-137;hsa-mir-142-3p;hsa-mir-149-3p;hsa-mir-187-3p;hsa-mir-199a-3p;hsa-mir-199a-5p;hsa-mir-19a-3p;hsa-mir-223-3p;hsa-mir-223-5p;hsa-mir-335-5p;hsa-mir-539-5p;hsa-mir-574-5p;hsa-mir-98-5p
GO:0016050	vesicle organization	0.00763469	0.0494404	'13/94	2.32379	CAV1;CAV2;EXOC8;HOOK1;HOOK3;PLEKHA3;RAB22A;SAR1A;STX6;TRAPPC10;TRAPPC2B;VPS4A;WASL	hsa-let-7a-5p;hsa-let-7c-5p;hsa-let-7e-5p;hsa-mir-106b-5p;hsa-mir-107;hsa-mir-1237-3p;hsa-mir-1249-3p;hsa-mir-1290;hsa-mir-134-3p;hsa-mir-139-5p;hsa-mir-141-3p;hsa-mir-142-3p;hsa-mir-148a-3p;hsa-mir-148b-3p;hsa-mir-149-3p;hsa-mir-150-5p;hsa-mir-15b-5p;hsa-mir-181a-2-3p;hsa-mir-181c-3p;hsa-mir-186-3p;hsa-mir-194-5p;hsa-mir-199a-3p;hsa-mir-199a-5p;hsa-mir-19a-3p;hsa-mir-204-3p;hsa-mir-206;hsa-mir-2…
GO:0043300	regulation of leukocyte degranulation	0.00784788	0.0494404	'3/7	10.82	LYN;STXBP2;SYK	hsa-let-7a-5p;hsa-let-7c-5p;hsa-let-7e-5p;hsa-mir-141-3p;hsa-mir-222-3p;hsa-mir-331-3p;hsa-mir-365a-5p;hsa-mir-374a-5p;hsa-mir-532-5p;hsa-mir-628-5p;hsa-mir-98-5p;hsa-mir-99b-3p
GO:2000273	positive regulation of signaling receptor activity	0.00759529	0.0494404	'7/36	3.48842	EDN1;EPGN;EREG;FBXW7;HBEGF;HIF1A;NCOA3	hsa-let-7a-5p;hsa-let-7c-5p;hsa-let-7e-5p;hsa-mir-106b-5p;hsa-mir-107;hsa-mir-1237-3p;hsa-mir-135a-3p;hsa-mir-137;hsa-mir-139-5p;hsa-mir-142-5p;hsa-mir-150-5p;hsa-mir-186-3p;hsa-mir-194-5p;hsa-mir-199a-5p;hsa-mir-19a-3p;hsa-mir-19b-1-5p;hsa-mir-215-5p;hsa-mir-223-3p;hsa-mir-223-5p;hsa-mir-30d-3p;hsa-mir-335-5p;hsa-mir-374a-3p;hsa-mir-378a-5p;hsa-mir-382-3p;hsa-mir-424-5p;hsa-mir-488-5p;hsa-mir-49…
GO:2000739	regulation of mesenchymal stem cell differentiation	0.00784788	0.0494404	'3/7	10.82	PDGFRA;REST;SOX9	hsa-mir-105-5p;hsa-mir-106b-5p;hsa-mir-139-3p;hsa-mir-142-5p;hsa-mir-149-3p;hsa-mir-199a-5p;hsa-mir-206;hsa-mir-218-5p;hsa-mir-335-5p;hsa-mir-338-5p;hsa-mir-372-3p;hsa-mir-373-3p;hsa-mir-410-3p;hsa-mir-422a;hsa-mir-494-3p;hsa-mir-495-3p;hsa-mir-539-5p;hsa-mir-592;hsa-mir-628-5p;hsa-mir-93-5p
GO:0030193	regulation of blood coagulation	0.00968491	0.0588621	'6/29	3.76838	CAV1;EDN1;F2R;F2RL1;FOXA2;THBS1	hsa-let-7a-5p;hsa-let-7c-5p;hsa-let-7e-5p;hsa-mir-106b-5p;hsa-mir-107;hsa-mir-1290;hsa-mir-150-5p;hsa-mir-186-3p;hsa-mir-187-3p;hsa-mir-194-5p;hsa-mir-199a-3p;hsa-mir-199a-5p;hsa-mir-19a-3p;hsa-mir-19b-1-5p;hsa-mir-223-5p;hsa-mir-27b-3p;hsa-mir-335-5p;hsa-mir-338-5p;hsa-mir-372-3p;hsa-mir-373-3p;hsa-mir-378a-5p;hsa-mir-410-3p;hsa-mir-511-3p;hsa-mir-660-3p;hsa-mir-7-5p;hsa-mir-744-3p;hsa-mir-744-5…
GO:0042659	regulation of cell fate specification	0.0104781	0.0622231	'4/14	5.77328	FGF2;GATAD2B;MBD3;RBBP4	hsa-let-7c-5p;hsa-let-7e-5p;hsa-mir-107;hsa-mir-150-5p;hsa-mir-15b-5p;hsa-mir-181c-3p;hsa-mir-199a-3p;hsa-mir-19a-3p;hsa-mir-215-5p;hsa-mir-30d-3p;hsa-mir-324-5p;hsa-mir-331-3p;hsa-mir-338-5p;hsa-mir-339-5p;hsa-mir-378a-5p;hsa-mir-424-5p;hsa-mir-495-3p;hsa-mir-532-3p;hsa-mir-574-5p;hsa-mir-7-5p;hsa-mir-744-3p;hsa-mir-744-5p
GO:0043243	positive regulation of protein-containing complex disassembly	0.0104781	0.0622231	'4/14	5.77328	IGF1R;SMCR8;TNF;TOM1	hsa-let-7a-5p;hsa-let-7c-5p;hsa-let-7e-5p;hsa-let-7g-3p;hsa-mir-125b-1-3p;hsa-mir-126-3p;hsa-mir-139-5p;hsa-mir-141-3p;hsa-mir-150-3p;hsa-mir-150-5p;hsa-mir-181a-2-3p;hsa-mir-187-3p;hsa-mir-193b-5p;hsa-mir-194-5p;hsa-mir-19a-3p;hsa-mir-206;hsa-mir-215-5p;hsa-mir-218-5p;hsa-mir-222-3p;hsa-mir-223-3p;hsa-mir-223-5p;hsa-mir-30d-3p;hsa-mir-324-5p;hsa-mir-331-3p;hsa-mir-335-5p;hsa-mir-372-3p;hsa-mir-3…
GO:0007063	regulation of sister chromatid cohesion	0.0119546	0.0683476	'3/8	8.65556	CTNNB1;FEN1;RAD21	hsa-let-7a-5p;hsa-mir-107;hsa-mir-142-3p;hsa-mir-150-3p;hsa-mir-200a-5p;hsa-mir-215-5p;hsa-mir-331-3p;hsa-mir-34c-3p;hsa-mir-370-3p;hsa-mir-378a-5p;hsa-mir-532-3p;hsa-mir-574-5p;hsa-mir-628-5p;hsa-mir-744-5p;hsa-mir-885-5p
GO:0071679	commissural neuron axon guidance	0.0119546	0.0683476	'3/8	8.65556	GDNF;NFIB;VEGFA	hsa-mir-106b-5p;hsa-mir-107;hsa-mir-126-3p;hsa-mir-148b-3p;hsa-mir-150-5p;hsa-mir-15b-5p;hsa-mir-199a-3p;hsa-mir-199a-5p;hsa-mir-19a-3p;hsa-mir-206;hsa-mir-330-3p;hsa-mir-331-3p;hsa-mir-335-5p;hsa-mir-339-5p;hsa-mir-370-3p;hsa-mir-372-3p;hsa-mir-373-3p;hsa-mir-374a-5p;hsa-mir-409-3p;hsa-mir-410-3p;hsa-mir-424-5p;hsa-mir-448;hsa-mir-495-3p;hsa-mir-656-3p;hsa-mir-660-3p;hsa-mir-7-5p;hsa-mir-93-5p
GO:0010955	negative regulation of protein processing	0.0135655	0.0742788	'4/15	5.24816	CHAC1;GAS1;PRNP;THBS1	hsa-let-7a-5p;hsa-let-7c-5p;hsa-let-7e-5p;hsa-mir-106b-5p;hsa-mir-125b-1-3p;hsa-mir-142-5p;hsa-mir-148a-3p;hsa-mir-148b-3p;hsa-mir-15b-5p;hsa-mir-184;hsa-mir-193b-5p;hsa-mir-194-5p;hsa-mir-19a-3p;hsa-mir-204-3p;hsa-mir-21-3p;hsa-mir-212-3p;hsa-mir-215-5p;hsa-mir-27b-3p;hsa-mir-335-5p;hsa-mir-409-3p;hsa-mir-410-3p;hsa-mir-424-5p;hsa-mir-490-3p;hsa-mir-495-3p;hsa-mir-539-5p;hsa-mir-93-5p;hsa-mir-98…
GO:0032956	regulation of actin cytoskeleton organization	0.0145438	0.0780525	'12/91	2.19787	ABL2;ARHGDIA;CRK;EFNA5;FSCN1;HRAS;MTOR;PDGFRA;PIK3CA;ROCK1;TAOK1;TWF1	hsa-let-7a-5p;hsa-let-7c-5p;hsa-let-7e-5p;hsa-mir-105-5p;hsa-mir-106b-5p;hsa-mir-107;hsa-mir-10a-3p;hsa-mir-1237-3p;hsa-mir-126-3p;hsa-mir-1290;hsa-mir-139-3p;hsa-mir-139-5p;hsa-mir-142-3p;hsa-mir-142-5p;hsa-mir-148a-3p;hsa-mir-148b-3p;hsa-mir-149-3p;hsa-mir-151a-5p;hsa-mir-151b;hsa-mir-15b-5p;hsa-mir-181a-2-3p;hsa-mir-184;hsa-mir-193a-5p;hsa-mir-193b-5p;hsa-mir-199a-3p;hsa-mir-19a-3p;hsa-mir-206…
GO:0035270	endocrine system development	0.0144459	0.0780525	'5/23	4.0106	FOXE1;NF1;SALL1;TGFBR1;WT1	hsa-let-7c-5p;hsa-let-7e-5p;hsa-mir-107;hsa-mir-135b-5p;hsa-mir-142-3p;hsa-mir-146a-3p;hsa-mir-15b-5p;hsa-mir-181a-2-3p;hsa-mir-193a-5p;hsa-mir-199a-5p;hsa-mir-19a-3p;hsa-mir-204-3p;hsa-mir-21-3p;hsa-mir-212-3p;hsa-mir-215-5p;hsa-mir-27b-3p;hsa-mir-370-3p;hsa-mir-374a-5p;hsa-mir-422a;hsa-mir-424-5p;hsa-mir-490-3p;hsa-mir-532-3p;hsa-mir-628-5p;hsa-mir-744-5p;hsa-mir-98-5p
GO:0048524	positive regulation of viral process	0.0154433	0.0822784	'7/41	2.97462	ATG12;DDX3X;KPNA2;KPNA6;LARP1;PDE12;SRPK1	hsa-let-7a-5p;hsa-let-7c-5p;hsa-let-7e-5p;hsa-let-7g-3p;hsa-mir-106b-5p;hsa-mir-107;hsa-mir-1237-3p;hsa-mir-139-5p;hsa-mir-146a-3p;hsa-mir-150-5p;hsa-mir-15b-5p;hsa-mir-186-3p;hsa-mir-191-3p;hsa-mir-199a-5p;hsa-mir-19a-3p;hsa-mir-215-5p;hsa-mir-222-3p;hsa-mir-24-1-5p;hsa-mir-30d-3p;hsa-mir-372-3p;hsa-mir-373-3p;hsa-mir-374a-5p;hsa-mir-409-3p;hsa-mir-410-3p;hsa-mir-424-5p;hsa-mir-455-5p;hsa-mir-48…
GO:0048593	camera-type eye morphogenesis	0.0170754	0.0863945	'3/9	7.21258	NF1;SKI;VEGFA	hsa-let-7e-5p;hsa-mir-106b-5p;hsa-mir-107;hsa-mir-126-3p;hsa-mir-150-5p;hsa-mir-15b-5p;hsa-mir-199a-3p;hsa-mir-199a-5p;hsa-mir-19a-3p;hsa-mir-206;hsa-mir-27b-3p;hsa-mir-330-3p;hsa-mir-335-5p;hsa-mir-370-3p;hsa-mir-372-3p;hsa-mir-373-3p;hsa-mir-374a-5p;hsa-mir-410-3p;hsa-mir-424-5p;hsa-mir-495-3p;hsa-mir-660-3p;hsa-mir-663a;hsa-mir-744-5p;hsa-mir-93-5p;hsa-mir-99a-5p
GO:0048732	gland development	0.0209338	0.099966	'10/74	2.25914	CAV1;CEBPG;FOXE1;MET;NF1;SALL1;SOX9;TGFBR1;TGFBR3;WT1	hsa-let-7a-5p;hsa-let-7c-5p;hsa-let-7e-5p;hsa-mir-105-5p;hsa-mir-106b-5p;hsa-mir-107;hsa-mir-135b-5p;hsa-mir-137;hsa-mir-139-5p;hsa-mir-142-3p;hsa-mir-146a-3p;hsa-mir-148a-3p;hsa-mir-148b-3p;hsa-mir-15b-5p;hsa-mir-181a-2-3p;hsa-mir-193a-5p;hsa-mir-194-5p;hsa-mir-199a-3p;hsa-mir-199a-5p;hsa-mir-19a-3p;hsa-mir-200a-5p;hsa-mir-204-3p;hsa-mir-206;hsa-mir-21-3p;hsa-mir-212-3p;hsa-mir-215-5p;hsa-mir-21…
GO:0006998	nuclear envelope organization	0.0213289	0.100009	'4/17	4.44027	LMNB2;REEP4;TMEM170A;VPS4A	hsa-let-7g-3p;hsa-mir-107;hsa-mir-1290;hsa-mir-139-3p;hsa-mir-145-3p;hsa-mir-149-3p;hsa-mir-150-3p;hsa-mir-15b-5p;hsa-mir-181a-2-3p;hsa-mir-215-5p;hsa-mir-23a-3p;hsa-mir-27b-3p;hsa-mir-324-5p;hsa-mir-339-5p;hsa-mir-370-3p;hsa-mir-422a;hsa-mir-424-5p;hsa-mir-455-5p;hsa-mir-490-3p;hsa-mir-511-3p;hsa-mir-532-3p;hsa-mir-584-5p;hsa-mir-656-3p;hsa-mir-7-5p;hsa-mir-744-5p;hsa-mir-770-5p
GO:0001889	liver development	0.0237924	0.106619	'6/35	2.98776	CEBPB;CEBPG;IL6;MET;NF1;TGFBR3	hsa-let-7a-5p;hsa-let-7c-5p;hsa-let-7e-5p;hsa-mir-107;hsa-mir-137;hsa-mir-139-5p;hsa-mir-142-3p;hsa-mir-148a-3p;hsa-mir-148b-3p;hsa-mir-15b-5p;hsa-mir-193a-5p;hsa-mir-199a-3p;hsa-mir-19a-3p;hsa-mir-200a-5p;hsa-mir-206;hsa-mir-218-5p;hsa-mir-223-3p;hsa-mir-27b-3p;hsa-mir-330-3p;hsa-mir-335-5p;hsa-mir-370-3p;hsa-mir-374a-3p;hsa-mir-374a-5p;hsa-mir-382-3p;hsa-mir-409-3p;hsa-mir-410-3p;hsa-mir-424-5p…
GO:0006359	regulation of transcription by RNA polymerase III	0.0240504	0.106619	'5/26	3.43711	MTOR;NAB2;POLR3G;SMARCA5;ZFP36L2	hsa-let-7c-5p;hsa-let-7g-3p;hsa-mir-106b-5p;hsa-mir-107;hsa-mir-142-3p;hsa-mir-145-3p;hsa-mir-151a-5p;hsa-mir-193a-5p;hsa-mir-199a-3p;hsa-mir-199a-5p;hsa-mir-218-5p;hsa-mir-223-3p;hsa-mir-27b-3p;hsa-mir-328-3p;hsa-mir-335-5p;hsa-mir-373-3p;hsa-mir-374a-5p;hsa-mir-424-5p;hsa-mir-496;hsa-mir-532-3p;hsa-mir-542-5p;hsa-mir-656-3p;hsa-mir-671-5p;hsa-mir-744-5p;hsa-mir-767-5p;hsa-mir-93-5p;hsa-mir-99a-…
GO:0043010	camera-type eye development	0.0240504	0.106619	'5/26	3.43711	CYP1B1;NF1;SKI;VEGFA;WT1	hsa-let-7e-5p;hsa-mir-106b-5p;hsa-mir-107;hsa-mir-126-3p;hsa-mir-141-3p;hsa-mir-150-5p;hsa-mir-15b-5p;hsa-mir-181a-2-3p;hsa-mir-193a-5p;hsa-mir-199a-3p;hsa-mir-199a-5p;hsa-mir-19a-3p;hsa-mir-204-3p;hsa-mir-206;hsa-mir-212-3p;hsa-mir-215-5p;hsa-mir-27b-3p;hsa-mir-330-3p;hsa-mir-335-5p;hsa-mir-370-3p;hsa-mir-372-3p;hsa-mir-373-3p;hsa-mir-374a-5p;hsa-mir-410-3p;hsa-mir-424-5p;hsa-mir-495-3p;hsa-mir-…
GO:0071466	cellular response to xenobiotic stimulus	0.0240504	0.106619	'5/26	3.43711	MEF2C;MYC;REST;TP53;VAV2	hsa-let-7a-5p;hsa-let-7c-5p;hsa-let-7e-5p;hsa-mir-105-5p;hsa-mir-106b-5p;hsa-mir-125b-1-3p;hsa-mir-1264;hsa-mir-135b-5p;hsa-mir-142-5p;hsa-mir-148a-3p;hsa-mir-149-3p;hsa-mir-150-3p;hsa-mir-150-5p;hsa-mir-151a-5p;hsa-mir-15b-5p;hsa-mir-184;hsa-mir-19a-3p;hsa-mir-19b-1-5p;hsa-mir-212-3p;hsa-mir-218-5p;hsa-mir-222-3p;hsa-mir-223-3p;hsa-mir-23a-3p;hsa-mir-30d-3p;hsa-mir-324-5p;hsa-mir-330-3p;hsa-mir-…
GO:0046546	development of primary male sexual characteristics	0.0278118	0.118725	'7/46	2.59256	CSDE1;LHFPL2;SIX4;SOX9;TGFB2;WNT2B;WT1	hsa-let-7a-5p;hsa-let-7e-5p;hsa-mir-105-5p;hsa-mir-106b-5p;hsa-mir-137;hsa-mir-141-3p;hsa-mir-142-5p;hsa-mir-148a-3p;hsa-mir-148b-3p;hsa-mir-15b-5p;hsa-mir-181a-2-3p;hsa-mir-193a-5p;hsa-mir-199a-5p;hsa-mir-206;hsa-mir-212-3p;hsa-mir-215-5p;hsa-mir-223-5p;hsa-mir-23a-3p;hsa-mir-335-5p;hsa-mir-338-5p;hsa-mir-365a-5p;hsa-mir-374a-5p;hsa-mir-409-3p;hsa-mir-410-3p;hsa-mir-422a;hsa-mir-488-5p;hsa-mir-4…
GO:0051085	chaperone cofactor-dependent protein refolding	0.0279842	0.118725	'5/27	3.2807	DNAJB4;ERO1A;HSPA1B;HSPA5;HSPA8	hsa-let-7a-5p;hsa-let-7c-5p;hsa-let-7e-5p;hsa-mir-105-5p;hsa-mir-106b-5p;hsa-mir-141-3p;hsa-mir-142-3p;hsa-mir-142-5p;hsa-mir-148a-3p;hsa-mir-148b-3p;hsa-mir-150-5p;hsa-mir-151a-5p;hsa-mir-15b-5p;hsa-mir-186-3p;hsa-mir-199a-5p;hsa-mir-212-3p;hsa-mir-215-5p;hsa-mir-324-5p;hsa-mir-328-3p;hsa-mir-331-3p;hsa-mir-335-5p;hsa-mir-338-5p;hsa-mir-339-5p;hsa-mir-372-3p;hsa-mir-373-3p;hsa-mir-378a-5p;hsa-mi…
GO:0071498	cellular response to fluid shear stress	0.0304296	0.124882	'3/11	5.40885	HAS2;KLF4;MEF2C	hsa-let-7a-5p;hsa-let-7c-5p;hsa-mir-106b-5p;hsa-mir-107;hsa-mir-135b-5p;hsa-mir-137;hsa-mir-150-5p;hsa-mir-186-3p;hsa-mir-206;hsa-mir-223-3p;hsa-mir-23a-3p;hsa-mir-335-5p;hsa-mir-372-3p;hsa-mir-373-3p;hsa-mir-378a-5p;hsa-mir-488-3p;hsa-mir-532-3p;hsa-mir-663a;hsa-mir-7-5p;hsa-mir-93-5p
GO:0006906	vesicle fusion	0.0314595	0.126234	'10/79	2.09487	ARL8B;CAV2;PLEKHM1;RAB13;RAB34;RAB8B;STX6;TOM1;VPS4A;YIPF4	hsa-let-7a-5p;hsa-let-7c-5p;hsa-let-7e-5p;hsa-mir-106b-5p;hsa-mir-107;hsa-mir-126-3p;hsa-mir-1290;hsa-mir-141-3p;hsa-mir-142-3p;hsa-mir-142-5p;hsa-mir-148a-3p;hsa-mir-148b-3p;hsa-mir-149-3p;hsa-mir-150-5p;hsa-mir-151a-5p;hsa-mir-151b;hsa-mir-15b-5p;hsa-mir-181a-2-3p;hsa-mir-193b-5p;hsa-mir-199a-3p;hsa-mir-19a-3p;hsa-mir-206;hsa-mir-215-5p;hsa-mir-222-3p;hsa-mir-223-3p;hsa-mir-27b-3p;hsa-mir-324-5…
GO:0090501	RNA phosphodiester bond hydrolysis	0.032303	0.12813	'5/28	3.13789	DICER1;ERN1;PDE12;ZC3H12C;ZC3H12D	hsa-let-7a-5p;hsa-let-7c-5p;hsa-let-7e-5p;hsa-let-7g-3p;hsa-mir-106b-5p;hsa-mir-107;hsa-mir-148a-3p;hsa-mir-148b-3p;hsa-mir-15b-5p;hsa-mir-191-3p;hsa-mir-199a-5p;hsa-mir-19a-3p;hsa-mir-215-5p;hsa-mir-218-5p;hsa-mir-222-3p;hsa-mir-328-3p;hsa-mir-374a-5p;hsa-mir-382-3p;hsa-mir-409-3p;hsa-mir-490-3p;hsa-mir-501-3p;hsa-mir-502-3p;hsa-mir-511-3p;hsa-mir-532-3p;hsa-mir-767-5p;hsa-mir-874-5p;hsa-mir-889…
GO:0009952	anterior/posterior pattern specification	0.0360769	0.136891	'8/59	2.26607	BMPR2;HOXA3;HOXA9;HOXC4;SKI;SMAD2;TGFBR1;WT1	hsa-let-7a-5p;hsa-let-7c-5p;hsa-mir-106b-5p;hsa-mir-10a-3p;hsa-mir-125b-1-3p;hsa-mir-126-3p;hsa-mir-135b-5p;hsa-mir-142-3p;hsa-mir-148a-3p;hsa-mir-149-3p;hsa-mir-151a-5p;hsa-mir-151b;hsa-mir-15b-5p;hsa-mir-181a-2-3p;hsa-mir-181c-3p;hsa-mir-193a-5p;hsa-mir-199a-5p;hsa-mir-19a-3p;hsa-mir-204-3p;hsa-mir-206;hsa-mir-212-3p;hsa-mir-215-5p;hsa-mir-27b-3p;hsa-mir-324-5p;hsa-mir-331-3p;hsa-mir-374a-3p;hs…
GO:0043112	receptor metabolic process	0.0372199	0.136891	'4/20	3.60714	EHD3;PLEKHA3;SH3GLB1;TGFB1	hsa-let-7a-5p;hsa-let-7c-5p;hsa-let-7e-5p;hsa-mir-106b-5p;hsa-mir-139-3p;hsa-mir-149-3p;hsa-mir-15b-5p;hsa-mir-21-3p;hsa-mir-223-5p;hsa-mir-370-3p;hsa-mir-372-3p;hsa-mir-373-3p;hsa-mir-410-3p;hsa-mir-422a;hsa-mir-494-3p;hsa-mir-511-3p;hsa-mir-574-5p;hsa-mir-652-5p;hsa-mir-663a;hsa-mir-7-5p;hsa-mir-744-5p;hsa-mir-767-5p;hsa-mir-93-5p;hsa-mir-98-5p
GO:0045187	regulation of circadian sleep/wake cycle, sleep	0.0369476	0.136891	'2/5	9.6109	FXR1;PARP1	hsa-let-7a-5p;hsa-mir-1264;hsa-mir-148a-3p;hsa-mir-148b-3p;hsa-mir-194-5p;hsa-mir-19a-3p;hsa-mir-212-3p;hsa-mir-223-3p;hsa-mir-335-5p;hsa-mir-339-5p;hsa-mir-365a-5p;hsa-mir-372-3p;hsa-mir-373-3p;hsa-mir-448;hsa-mir-7-5p
GO:0008344	adult locomotory behavior	0.0386559	0.138967	'3/12	4.80761	FOXA2;GDNF;PAFAH1B1	hsa-mir-105-5p;hsa-mir-106b-5p;hsa-mir-1290;hsa-mir-148b-3p;hsa-mir-15b-5p;hsa-mir-187-3p;hsa-mir-199a-3p;hsa-mir-19a-3p;hsa-mir-215-5p;hsa-mir-335-5p;hsa-mir-339-5p;hsa-mir-409-3p;hsa-mir-410-3p;hsa-mir-448;hsa-mir-532-3p;hsa-mir-7-5p;hsa-mir-885-5p;hsa-mir-93-5p
GO:0045217	cell-cell junction maintenance	0.0386559	0.138967	'3/12	4.80761	F2R;F2RL1;TJP1	hsa-let-7a-5p;hsa-mir-105-5p;hsa-mir-106b-5p;hsa-mir-107;hsa-mir-150-5p;hsa-mir-186-3p;hsa-mir-194-5p;hsa-mir-212-3p;hsa-mir-223-5p;hsa-mir-372-3p;hsa-mir-373-3p;hsa-mir-378a-5p;hsa-mir-410-3p;hsa-mir-511-3p;hsa-mir-744-3p;hsa-mir-744-5p;hsa-mir-93-5p
GO:0051881	regulation of mitochondrial membrane potential	0.0384518	0.138967	'6/39	2.62504	AKT1;AKT2;BCL2;BCL2L1;PMAIP1;SLC25A33	hsa-let-7a-5p;hsa-let-7c-5p;hsa-let-7e-5p;hsa-let-7g-3p;hsa-mir-105-5p;hsa-mir-106b-5p;hsa-mir-126-3p;hsa-mir-134-3p;hsa-mir-137;hsa-mir-139-5p;hsa-mir-148a-3p;hsa-mir-149-3p;hsa-mir-151a-5p;hsa-mir-151b;hsa-mir-15b-5p;hsa-mir-184;hsa-mir-186-3p;hsa-mir-199a-3p;hsa-mir-19a-3p;hsa-mir-206;hsa-mir-215-5p;hsa-mir-218-5p;hsa-mir-223-5p;hsa-mir-27b-3p;hsa-mir-331-3p;hsa-mir-365a-5p;hsa-mir-372-3p;hsa-…
GO:0072348	sulfur compound transport	0.0436884	0.153205	'4/21	3.39478	RACGAP1;SLC19A3;SLC26A2;SLC5A6	hsa-let-7a-5p;hsa-let-7c-5p;hsa-let-7e-5p;hsa-mir-106b-5p;hsa-mir-107;hsa-mir-135b-5p;hsa-mir-139-3p;hsa-mir-149-3p;hsa-mir-15b-5p;hsa-mir-193b-5p;hsa-mir-199a-5p;hsa-mir-19a-3p;hsa-mir-215-5p;hsa-mir-222-3p;hsa-mir-24-1-5p;hsa-mir-27b-3p;hsa-mir-324-5p;hsa-mir-330-3p;hsa-mir-382-3p;hsa-mir-424-5p;hsa-mir-660-3p;hsa-mir-770-5p;hsa-mir-93-5p;hsa-mir-98-5p
GO:0002484	antigen processing and presentation of endogenous peptide antigen via MHC class I via ER pathway	0.0478874	0.16164	'3/13	4.32662	HLA-A;HLA-C;HLA-G	hsa-let-7e-5p;hsa-mir-139-3p;hsa-mir-148a-3p;hsa-mir-148b-3p;hsa-mir-149-3p;hsa-mir-218-5p;hsa-mir-542-5p;hsa-mir-628-5p;hsa-mir-767-5p
GO:0043584	nose development	0.0530659	0.168292	'2/6	7.20779	SIX4;SKI	hsa-mir-106b-5p;hsa-mir-15b-5p;hsa-mir-215-5p;hsa-mir-374a-5p;hsa-mir-410-3p;hsa-mir-424-5p;hsa-mir-496;hsa-mir-663a;hsa-mir-744-5p;hsa-mir-885-5p;hsa-mir-93-5p;hsa-mir-99a-5p
GO:0045744	negative regulation of G protein-coupled receptor signaling pathway	0.0507459	0.168292	'4/22	3.20601	CXCL8;GRK3;MET;STMN1	hsa-let-7a-5p;hsa-let-7c-5p;hsa-let-7e-5p;hsa-mir-106b-5p;hsa-mir-137;hsa-mir-139-5p;hsa-mir-148a-3p;hsa-mir-193b-5p;hsa-mir-199a-3p;hsa-mir-19b-1-5p;hsa-mir-206;hsa-mir-218-5p;hsa-mir-222-3p;hsa-mir-223-3p;hsa-mir-23a-3p;hsa-mir-27b-3p;hsa-mir-30d-3p;hsa-mir-335-5p;hsa-mir-339-5p;hsa-mir-409-3p;hsa-mir-410-3p;hsa-mir-574-5p;hsa-mir-744-5p;hsa-mir-93-5p;hsa-mir-98-5p
GO:0060353	regulation of cell adhesion molecule production	0.0530659	0.168292	'2/6	7.20779	CAV1;CXCL8	hsa-let-7a-5p;hsa-let-7c-5p;hsa-let-7e-5p;hsa-mir-106b-5p;hsa-mir-107;hsa-mir-194-5p;hsa-mir-199a-5p;hsa-mir-23a-3p;hsa-mir-335-5p;hsa-mir-338-5p;hsa-mir-660-3p;hsa-mir-7-5p;hsa-mir-93-5p;hsa-mir-98-5p
GO:0060674	placenta blood vessel development	0.0530659	0.168292	'2/6	7.20779	ITGB8;RBPJ	hsa-mir-148a-3p;hsa-mir-148b-3p;hsa-mir-15b-5p;hsa-mir-193b-5p;hsa-mir-19b-1-5p;hsa-mir-218-5p;hsa-mir-335-5p;hsa-mir-424-5p;hsa-mir-490-3p;hsa-mir-532-5p;hsa-mir-652-5p;hsa-mir-656-3p;hsa-mir-7-5p;hsa-mir-93-5p
GO:0042158	lipoprotein biosynthetic process	0.05809	0.17849	'3/14	3.93308	ATG12;UGCG;WDR45B	hsa-let-7a-5p;hsa-let-7c-5p;hsa-let-7e-5p;hsa-mir-106b-5p;hsa-mir-107;hsa-mir-139-3p;hsa-mir-149-3p;hsa-mir-19a-3p;hsa-mir-223-5p;hsa-mir-27b-3p;hsa-mir-324-5p;hsa-mir-328-3p;hsa-mir-335-5p;hsa-mir-494-3p;hsa-mir-511-3p;hsa-mir-744-3p;hsa-mir-744-5p;hsa-mir-885-5p;hsa-mir-93-5p;hsa-mir-98-5p
GO:0070131	positive regulation of mitochondrial translation	0.05809	0.17849	'3/14	3.93308	METTL8;MRPS27;TRUB2	hsa-mir-105-5p;hsa-mir-106b-5p;hsa-mir-148a-3p;hsa-mir-148b-3p;hsa-mir-149-3p;hsa-mir-150-5p;hsa-mir-186-3p;hsa-mir-193a-5p;hsa-mir-206;hsa-mir-218-5p;hsa-mir-27b-3p;hsa-mir-372-3p;hsa-mir-373-3p;hsa-mir-496;hsa-mir-532-3p;hsa-mir-656-3p;hsa-mir-660-3p;hsa-mir-744-3p;hsa-mir-93-5p
GO:0006378	mRNA polyadenylation	0.0666067	0.199562	'4/24	2.8851	APP;GRSF1;MTPAP;WDR33	hsa-let-7a-5p;hsa-let-7g-3p;hsa-mir-106b-5p;hsa-mir-142-5p;hsa-mir-146a-3p;hsa-mir-15b-5p;hsa-mir-181a-2-3p;hsa-mir-19a-3p;hsa-mir-218-5p;hsa-mir-222-3p;hsa-mir-328-3p;hsa-mir-331-3p;hsa-mir-422a;hsa-mir-424-5p;hsa-mir-455-5p;hsa-mir-496;hsa-mir-532-3p;hsa-mir-744-3p;hsa-mir-93-5p;hsa-mir-98-5p
GO:0042398	cellular modified amino acid biosynthetic process	0.0711531	0.203681	'2/7	5.76592	GATM;PLSCR1	hsa-let-7a-5p;hsa-let-7c-5p;hsa-let-7e-5p;hsa-mir-1264;hsa-mir-215-5p;hsa-mir-378a-5p;hsa-mir-574-5p;hsa-mir-628-5p;hsa-mir-98-5p;hsa-mir-99a-5p
GO:0090280	positive regulation of calcium ion import	0.0711531	0.203681	'2/7	5.76592	CXCL12;PDGFB	hsa-let-7a-5p;hsa-let-7c-5p;hsa-let-7e-5p;hsa-mir-106b-5p;hsa-mir-126-3p;hsa-mir-137;hsa-mir-184;hsa-mir-23a-3p;hsa-mir-448;hsa-mir-488-3p;hsa-mir-93-5p;hsa-mir-98-5p
GO:0006123	mitochondrial electron transport, cytochrome c to oxygen	0.0812319	0.223797	'3/16	3.32764	COX6B1;COX8A;CYCS	hsa-let-7a-5p;hsa-let-7c-5p;hsa-let-7e-5p;hsa-mir-105-5p;hsa-mir-106b-5p;hsa-mir-135b-5p;hsa-mir-139-3p;hsa-mir-141-3p;hsa-mir-148a-3p;hsa-mir-149-3p;hsa-mir-150-5p;hsa-mir-186-3p;hsa-mir-193b-5p;hsa-mir-21-3p;hsa-mir-215-5p;hsa-mir-335-5p;hsa-mir-372-3p;hsa-mir-373-3p;hsa-mir-378a-5p;hsa-mir-494-3p;hsa-mir-532-3p;hsa-mir-93-5p;hsa-mir-98-5p
GO:0009304	tRNA transcription	0.0908859	0.239189	'2/8	4.80468	GTF3C4;ZFP36L1	hsa-let-7a-5p;hsa-mir-149-3p;hsa-mir-186-3p;hsa-mir-193b-5p;hsa-mir-23a-3p;hsa-mir-27b-3p;hsa-mir-30d-3p;hsa-mir-331-3p;hsa-mir-494-3p;hsa-mir-656-3p;hsa-mir-98-5p
GO:0031341	regulation of cell killing	0.0908859	0.239189	'2/8	4.80468	CD59;TGFB2	hsa-let-7a-5p;hsa-let-7c-5p;hsa-let-7e-5p;hsa-mir-137;hsa-mir-141-3p;hsa-mir-142-5p;hsa-mir-148a-3p;hsa-mir-199a-5p;hsa-mir-335-5p;hsa-mir-422a;hsa-mir-488-5p;hsa-mir-98-5p
GO:0035338	long-chain fatty-acyl-CoA biosynthetic process	0.0940682	0.243081	'3/17	3.08978	ACSL4;ELOVL5;HSD17B12	hsa-mir-106b-5p;hsa-mir-142-3p;hsa-mir-149-3p;hsa-mir-199a-3p;hsa-mir-19a-3p;hsa-mir-212-3p;hsa-mir-215-5p;hsa-mir-24-1-5p;hsa-mir-30d-3p;hsa-mir-324-5p;hsa-mir-374a-5p;hsa-mir-382-3p;hsa-mir-410-3p;hsa-mir-448;hsa-mir-494-3p;hsa-mir-744-3p;hsa-mir-93-5p
GO:0072522	purine-containing compound biosynthetic process	0.0940682	0.243081	'3/17	3.08978	GMPS;MTHFD1;PAICS	hsa-let-7a-5p;hsa-let-7e-5p;hsa-mir-106b-5p;hsa-mir-134-3p;hsa-mir-139-3p;hsa-mir-193b-5p;hsa-mir-19a-3p;hsa-mir-23a-3p;hsa-mir-324-5p;hsa-mir-365a-5p;hsa-mir-378a-5p;hsa-mir-574-5p;hsa-mir-744-5p
GO:0032965	regulation of collagen biosynthetic process	0.107673	0.267087	'3/18	2.88364	F2R;IL6;TGFB1	hsa-let-7a-5p;hsa-let-7c-5p;hsa-mir-106b-5p;hsa-mir-107;hsa-mir-142-3p;hsa-mir-150-5p;hsa-mir-15b-5p;hsa-mir-186-3p;hsa-mir-223-3p;hsa-mir-335-5p;hsa-mir-378a-5p;hsa-mir-422a;hsa-mir-663a;hsa-mir-744-5p;hsa-mir-93-5p;hsa-mir-98-5p
GO:0019065	receptor-mediated endocytosis of virus by host cell	0.13416	0.304758	'2/10	3.60312	CAV1;CAV2	hsa-mir-106b-5p;hsa-mir-107;hsa-mir-194-5p;hsa-mir-199a-3p;hsa-mir-199a-5p;hsa-mir-338-5p;hsa-mir-365a-5p;hsa-mir-660-3p;hsa-mir-7-5p;hsa-mir-93-5p
GO:0000959	mitochondrial RNA metabolic process	0.136943	0.307993	'3/20	2.54412	FOXO3;MRPL12;SLC25A33	hsa-let-7a-5p;hsa-let-7c-5p;hsa-let-7e-5p;hsa-mir-106b-5p;hsa-mir-107;hsa-mir-126-3p;hsa-mir-134-3p;hsa-mir-142-5p;hsa-mir-149-3p;hsa-mir-186-3p;hsa-mir-218-5p;hsa-mir-222-3p;hsa-mir-223-3p;hsa-mir-23a-3p;hsa-mir-335-5p;hsa-mir-365a-5p;hsa-mir-372-3p;hsa-mir-373-3p;hsa-mir-592;hsa-mir-652-5p;hsa-mir-671-5p;hsa-mir-744-5p;hsa-mir-93-5p;hsa-mir-98-5p
GO:0042908	xenobiotic transport	0.136943	0.307993	'3/20	2.54412	ABCG2;GJA1;SLC7A5	hsa-mir-126-3p;hsa-mir-1264;hsa-mir-142-3p;hsa-mir-149-3p;hsa-mir-15b-5p;hsa-mir-181a-2-3p;hsa-mir-184;hsa-mir-206;hsa-mir-212-3p;hsa-mir-218-5p;hsa-mir-222-3p;hsa-mir-223-3p;hsa-mir-23a-3p;hsa-mir-24-1-5p;hsa-mir-328-3p;hsa-mir-374a-5p;hsa-mir-532-3p;hsa-mir-574-5p;hsa-mir-598-3p;hsa-mir-663a;hsa-mir-671-5p;hsa-mir-7-5p;hsa-mir-889-3p
GO:0006740	NADPH regeneration	0.180923	0.368513	'2/12	2.88219	NNT;PGD	hsa-let-7e-5p;hsa-mir-106b-5p;hsa-mir-107;hsa-mir-15b-5p;hsa-mir-206;hsa-mir-335-5p;hsa-mir-339-5p;hsa-mir-374a-5p;hsa-mir-424-5p;hsa-mir-592
GO:0018410	C-terminal protein amino acid modification	0.180923	0.368513	'2/12	2.88219	AGTPBP1;ATG12	hsa-let-7a-5p;hsa-let-7c-5p;hsa-let-7e-5p;hsa-mir-107;hsa-mir-150-5p;hsa-mir-660-3p;hsa-mir-885-5p;hsa-mir-98-5p;hsa-mir-99b-3p
GO:0001767	establishment of lymphocyte polarity	0.285241	0.478521	'1/5	3.60112	CCR7	hsa-let-7a-5p;hsa-mir-199a-5p;hsa-mir-335-5p
GO:0035872	nucleotide-binding domain, leucine rich repeat containing receptor signaling pathway	0.285241	0.478521	'1/5	3.60112	TNFAIP3	hsa-let-7a-5p;hsa-let-7e-5p;hsa-mir-19a-3p;hsa-mir-23a-3p;hsa-mir-374a-5p
GO:0070508	cholesterol import	0.285241	0.478521	'1/5	3.60112	LDLR	hsa-mir-106b-5p;hsa-mir-148a-3p;hsa-mir-148b-3p;hsa-mir-199a-5p;hsa-mir-19a-3p;hsa-mir-212-3p;hsa-mir-223-5p;hsa-mir-27b-3p;hsa-mir-335-5p;hsa-mir-410-3p;hsa-mir-495-3p;hsa-mir-511-3p;hsa-mir-539-5p;hsa-mir-744-5p;hsa-mir-93-5p
GO:0110154	RNA decapping	0.285241	0.478521	'1/5	3.60112	NUDT3	hsa-mir-106b-5p;hsa-mir-150-5p;hsa-mir-186-3p;hsa-mir-215-5p;hsa-mir-338-5p;hsa-mir-372-3p;hsa-mir-373-3p;hsa-mir-744-3p;hsa-mir-93-5p
GO:1901566	organonitrogen compound biosynthetic process	0.277245	0.478521	'10/123	1.27615	BCAT1;CPS1;DEGS1;ELOVL5;HACD4;PLPP3;PRKD2;SAMD8;SGMS1;SGPL1	hsa-let-7a-5p;hsa-mir-106b-5p;hsa-mir-125b-1-3p;hsa-mir-137;hsa-mir-139-5p;hsa-mir-142-3p;hsa-mir-142-5p;hsa-mir-146a-3p;hsa-mir-150-5p;hsa-mir-15b-5p;hsa-mir-184;hsa-mir-186-3p;hsa-mir-193b-5p;hsa-mir-199a-3p;hsa-mir-19a-3p;hsa-mir-200a-5p;hsa-mir-215-5p;hsa-mir-218-5p;hsa-mir-24-1-5p;hsa-mir-27b-3p;hsa-mir-324-5p;hsa-mir-335-5p;hsa-mir-365a-5p;hsa-mir-372-3p;hsa-mir-373-3p;hsa-mir-378a-5p;hsa-m…
GO:0000096	sulfur amino acid metabolic process	0.303672	0.500088	'2/17	1.92095	CPS1;MTHFD1	hsa-let-7a-5p;hsa-mir-106b-5p;hsa-mir-139-3p;hsa-mir-142-3p;hsa-mir-19a-3p;hsa-mir-200a-5p;hsa-mir-324-5p;hsa-mir-378a-5p;hsa-mir-496;hsa-mir-574-5p;hsa-mir-744-5p;hsa-mir-93-5p
GO:0010744	positive regulation of macrophage derived foam cell differentiation	0.303672	0.500088	'2/17	1.92095	MSR1;NFKB1	hsa-let-7a-5p;hsa-mir-1249-3p;hsa-mir-139-5p;hsa-mir-199a-5p;hsa-mir-323b-5p
GO:0006596	polyamine biosynthetic process	0.331677	0.501935	'1/6	2.88074	SLC38A2	hsa-let-7e-5p;hsa-mir-142-5p;hsa-mir-148a-3p;hsa-mir-148b-3p;hsa-mir-199a-5p;hsa-mir-19a-3p;hsa-mir-212-3p;hsa-mir-335-5p
GO:2000300	regulation of synaptic vesicle exocytosis	0.328172	0.501935	'2/18	1.80079	RAP1A;RAP1B	hsa-let-7e-5p;hsa-mir-10a-3p;hsa-mir-135a-3p;hsa-mir-139-5p;hsa-mir-19a-3p;hsa-mir-27b-3p;hsa-mir-374a-5p;hsa-mir-422a;hsa-mir-494-3p
GO:0042044	fluid transport	0.35243	0.524909	'2/19	1.69477	AQP6;TNPO1	hsa-let-7a-5p;hsa-let-7c-5p;hsa-let-7e-5p;hsa-mir-139-5p;hsa-mir-142-3p;hsa-mir-149-3p;hsa-mir-194-5p;hsa-mir-23a-3p;hsa-mir-27b-3p;hsa-mir-338-5p;hsa-mir-374a-5p;hsa-mir-410-3p;hsa-mir-495-3p;hsa-mir-98-5p
GO:0007597	blood coagulation, intrinsic pathway	0.375097	0.531011	'1/7	2.40049	GP5	hsa-let-7a-5p;hsa-mir-149-3p;hsa-mir-382-3p
GO:0042537	benzene-containing compound metabolic process	0.375097	0.531011	'1/7	2.40049	CYP2E1	hsa-mir-335-5p;hsa-mir-488-3p;hsa-mir-488-5p
GO:0070900	mitochondrial tRNA modification	0.375097	0.531011	'1/7	2.40049	METTL8	hsa-mir-106b-5p;hsa-mir-150-5p;hsa-mir-186-3p;hsa-mir-193a-5p;hsa-mir-218-5p;hsa-mir-27b-3p;hsa-mir-372-3p;hsa-mir-373-3p;hsa-mir-656-3p;hsa-mir-93-5p
GO:1900378	positive regulation of secondary metabolite biosynthetic process	0.375097	0.531011	'1/7	2.40049	GIPC1	hsa-mir-105-5p;hsa-mir-149-3p;hsa-mir-187-3p;hsa-mir-194-5p;hsa-mir-204-3p;hsa-mir-27b-3p;hsa-mir-370-3p;hsa-mir-660-3p;hsa-mir-744-5p
GO:0070212	protein poly-ADP-ribosylation	0.415699	0.563095	'1/8	2.05745	TNKS2	hsa-mir-106b-5p;hsa-mir-141-3p;hsa-mir-335-5p;hsa-mir-372-3p;hsa-mir-373-3p;hsa-mir-490-3p;hsa-mir-93-5p
GO:0072527	pyrimidine-containing compound metabolic process	0.415699	0.563095	'1/8	2.05745	SLC19A3	hsa-let-7a-5p;hsa-let-7c-5p;hsa-let-7e-5p;hsa-mir-135b-5p;hsa-mir-149-3p;hsa-mir-222-3p;hsa-mir-330-3p;hsa-mir-98-5p
GO:1990481	mRNA pseudouridine synthesis	0.415699	0.563095	'1/8	2.05745	TRUB2	hsa-mir-105-5p;hsa-mir-149-3p;hsa-mir-150-5p;hsa-mir-27b-3p;hsa-mir-532-3p;hsa-mir-660-3p;hsa-mir-744-3p
GO:0098657	import into cell	0.452117	0.588741	'3/38	1.23452	SLC11A2;SLC5A6;SLC7A5	hsa-let-7a-5p;hsa-let-7c-5p;hsa-let-7e-5p;hsa-mir-126-3p;hsa-mir-1264;hsa-mir-139-3p;hsa-mir-149-3p;hsa-mir-15b-5p;hsa-mir-181a-2-3p;hsa-mir-184;hsa-mir-218-5p;hsa-mir-223-3p;hsa-mir-24-1-5p;hsa-mir-27b-3p;hsa-mir-339-5p;hsa-mir-532-3p;hsa-mir-574-5p;hsa-mir-598-3p;hsa-mir-663a;hsa-mir-671-5p;hsa-mir-7-5p;hsa-mir-98-5p
GO:1901142	insulin metabolic process	0.453664	0.588741	'1/9	1.80017	ERN1	hsa-let-7a-5p;hsa-let-7g-3p;hsa-mir-107;hsa-mir-199a-5p;hsa-mir-490-3p
GO:0051180	vitamin transport	0.469304	0.603183	'3/39	1.20017	ABCG2;SLC19A3;SLC5A6	hsa-let-7a-5p;hsa-let-7c-5p;hsa-let-7e-5p;hsa-mir-135b-5p;hsa-mir-139-3p;hsa-mir-142-3p;hsa-mir-149-3p;hsa-mir-181a-2-3p;hsa-mir-212-3p;hsa-mir-222-3p;hsa-mir-27b-3p;hsa-mir-328-3p;hsa-mir-330-3p;hsa-mir-374a-5p;hsa-mir-889-3p;hsa-mir-98-5p
GO:0006825	copper ion transport	0.489165	0.605877	'1/10	1.60007	SLC11A2	hsa-let-7a-5p;hsa-let-7c-5p;hsa-let-7e-5p;hsa-mir-149-3p;hsa-mir-218-5p;hsa-mir-339-5p;hsa-mir-98-5p
GO:0045348	positive regulation of MHC class II biosynthetic process	0.489165	0.605877	'1/10	1.60007	SIRT1	hsa-let-7c-5p;hsa-mir-126-3p;hsa-mir-142-5p;hsa-mir-199a-5p;hsa-mir-215-5p;hsa-mir-331-3p;hsa-mir-373-3p
GO:0030318	melanocyte differentiation	0.52236	0.627589	'1/11	1.43998	MEF2C	hsa-let-7c-5p;hsa-mir-135b-5p;hsa-mir-223-3p;hsa-mir-23a-3p
GO:0051769	regulation of nitric-oxide synthase biosynthetic process	0.582424	0.667998	'1/13	1.19986	EDN1	hsa-let-7a-5p;hsa-let-7c-5p;hsa-let-7e-5p;hsa-mir-199a-5p;hsa-mir-19b-1-5p;hsa-mir-98-5p
GO:0010528	regulation of transposition	0.609563	0.685469	'1/14	1.1075	MYBL1	hsa-mir-373-3p;hsa-mir-410-3p;hsa-mir-455-5p;hsa-mir-574-5p;hsa-mir-592
GO:0015669	gas transport	0.634939	0.705772	'1/15	1.02834	AQP6	hsa-let-7a-5p;hsa-let-7c-5p;hsa-let-7e-5p;hsa-mir-149-3p;hsa-mir-194-5p;hsa-mir-98-5p
GO:0070633	transepithelial transport	0.680855	0.739168	'1/17	0.899701	ABCG2	hsa-mir-142-3p;hsa-mir-181a-2-3p;hsa-mir-212-3p;hsa-mir-222-3p;hsa-mir-328-3p;hsa-mir-374a-5p;hsa-mir-889-3p

## Sheet: S6
Supplementary Table S3: FACS data from the studies. All measures are for THC+/SIV+ subjects compared to VEH+/SIV+ subjects.
	Duodenum				Peripheral blood
Marker	Amedee 2014	Chandra 2015	Kumar 2019	Molina 2014	Amedee 2014	Kumar 2019	Molina 2011-2	Molina 2014	Wei 2016
CD20+									No difference
CD20+IgE+									No difference
CD3-CD14-CD163+			Increase
CD3+CD4+	No difference	Increase	No difference	No difference		No difference	No difference	No difference	No difference
CD3+CD4+Casp3+							No difference
CD3+CD4+CCR5+	No difference			No difference	No difference			No difference
CD3+CD4+CD95+CD28+	Increase			No difference	No difference			No difference
CD3+CD4+CXCR4+	No difference			No difference	No difference			No difference
CD3+CD4+CD95+CD28-	Increase			No difference	No difference			No difference
CD3+CD4+PD-1+			Decrease
CD3+CD4+Ki67+			No difference				No difference		No difference
CD3+CD8+	No difference	No difference	No difference	No difference		No difference	No difference	No difference	No difference
CD3+CD8+HLA-DR+			Decrease
CD3+CD8+Casp3+							No difference
CD3+CD8+CCR5+	No difference			No difference	No difference			No difference
CD3+CD8+CD95+CD28+	No difference			Increase	Decrease			No difference
CD3+CD8+CXCR4+	No difference			No difference	No difference			No difference
CD3+CD8+CD95+CD28-	No difference			No difference	No difference			No difference
CD3+CD8+PD-1+			Decrease
CD3+CD8+Ki67+			No difference				No difference		No difference

## Sheet: S7
Supplementary Table S7: Viral load analysis from the data of the included studies.
Brain
N (Control)	Mean (Control)	SD (Control)	N (THC)	Mean (THC)	SD (THC)	P
12	2.93083	4.96586	15	2791.95	10303.1	0.3592
Colon
N (Control)	Mean (Control)	SD (Control)	N (THC)	Mean (THC)	SD (THC)	P
15	838.538	721.467	12	1567.48	3104.21	0.385
CSF
N (Control)	Mean (Control)	SD (Control)	N (THC)	Mean (THC)	SD (THC)	P
2	1	24.7487	4	31	22.5241	0.5368
Duodenum
N (Control)	Mean (Control)	SD (Control)	N (THC)	Mean (THC)	SD (THC)	P
4	5.0525	9.96503	4	2.065	2.76807	0.5845
Gingiva
N (Control)	Mean (Control)	SD (Control)	N (THC)	Mean (THC)	SD (THC)	P
8	3.37	2.8395	2	1.19	0.86267	0.3325
OPM
N (Control)	Mean (Control)	SD (Control)	N (THC)	Mean (THC)	SD (THC)	P
9	34.9911	99.43	3	3.10667	5.1057	0.6026
Plasma
N (Control)	Mean (Control)	SD (Control)	N (THC)	Mean (THC)	SD (THC)	P
30	129.916	550.151	27	19.8207	60.0807	0.3059
